# Supplementary material for: Lysine‐specific demethylase 1 deletion reshapes tumour microenvironment to overcome acquired resistance to anti‐programmed death 1 therapy in liver cancer
Source: Clin Transl Med. 2025 May 12;15(5):e70335. doi: 10.1002/ctm2.70335 (PMC12069797; doi:10.1002/ctm2.70335)
Supplement: Supplementary file 12 — Supporting Information [file CTM2-15-e70335-s012.xlsx]

## Sheet: Sheet1
Primary antibodies used for the study
Flow Cytometry (FCM)
PE anti-mouse CD366(Tim-3) Clone:RMT3-23 Biolegend,Inc. San Diego, CA	1μL/40μL
PE/Cy7 anti-mouse CD28 Clone:37.51 Biolegend,Inc. San Diego, CA	1μL/40μL
FITC anti-mouse CD3 Clone:17A2 Biolegend,Inc. San Diego, CA	1μL/40μL
Percp-Cy5.5 anti-mouse CD8a Clone:2.43. BioGems International. Westlake Village, CA	1μL/40μL
BV421 anti-mouse CD279(PD-1) Clone:J43. BD Biosciences. San Jose, CA	1μL/40μL
PE anti-mouse CD274 (PD-L1) Clone:10F.9G2. BioGems International. Westlake Village, CA	1μL/41μL
anti-mouse CD16/32 Clone:93 Biolegend,Inc. San Diego, CA	0.3μL/40μL
Western Blot (WB), Immunohistochemistry (IHC), Chromatin immunoprecipitation (ChIP)
anti-human PD-L1 (dilution 1:100; #SP142, GeneTech Co. Ltd., Shanghai, China)
anti-human CD8 (dilution 1:500; #NCL-CD8-295, Leica, Cambridge, UK)
anti-KDM1/LSD1 antibody (dilution 1:200; #ab17721, Abcam, Cambridge, UK)
anti-human PD1 antibody (dilution 1:500; #ab137132, Abcam, Cambridge, UK)
anti-human CD74 antibody (dilution 1:100; #ab9514, Abcam, Cambridge, UK)
anti-CD74 antibody (dilution 1:200; #ab202844, Abcam, Cambridge, UK)
anti-TNF alpha antibody(dilution 1:1000;#ab1793, Abcam, Cambridge, UK)
anti-Granzyme B antibody(dilution 1:1000;#ab255598, Abcam, Cambridge, UK)
anti-H3K4me1 antibody (dilution 1:50, #5326, Cell Signaling Technology, Boston, US)
Cell Counting Kit-8 (#C0037, Beyotime Biotechnology, Shanghai, China)
Annexin V-FITC/PI Apoptosis Detection Assay Kit (#BL10001, 5uL/300uL, Bio-Platform, Shanghai, China)
