# Supplementary material for: Lysine‐specific demethylase 1 deletion reshapes tumour microenvironment to overcome acquired resistance to anti‐programmed death 1 therapy in liver cancer
Source: Clin Transl Med. 2025 May 12;15(5):e70335. doi: 10.1002/ctm2.70335 (PMC12069797; doi:10.1002/ctm2.70335)
Supplement: Supplementary file 13 — Supporting Information [file CTM2-15-e70335-s017.xlsx]

## Sheet: Sheet1
Primer name or Sequences of sgRNA, shRNA primers	Sequence (5’→3’)
LSD1-F	AGTTTGTGCCACCTCTCCCTG
LSD1-R	CATGATACCAGCAGCTTCTCC
PD1-F	CCAAACAGGGTGTGGCAGAAG
PD1-R	AAAGCCAGTGGCTGCTGCAATG
PD-L1-F	AGCTATGGTGGTGCCGACTAC
PD-L1-R	GTGGTGGTCTTACCACTCAGG
mLSD1-shRNA#1	GCTGAAGGCTTGGACATTAAA
mLSD1-shRNA#2	CCACAAGTCAAACCTTTATTT
mLSD1-shRNA#3	GAGTTGAAAGAGCTTCTTAAT
H2-Q7-F	TGGATGTATGGCTGTGACATG
H2-Q7-R	TATCTGCGGAGCGACTGCATG
H2-Q9-F	GGAGGTGAAACACAGGTGGAC
H2-Q9-R	CCTCACATTGAGTCCATAGGC
CD74-F	TACTGACCAAGTGCCAGGAAG
CD74-R	CTTCCATGTCCAGTGGCTCAC
H2-Aa-F	ACTGTCTGGATGCTTCCTGAG
H2-Aa-R	TCCACAAAGCAGATGAGGGTG
H2-Eb1-F	GTTGAGCCTACGGTGACTGTG
H2-Eb1-R	ACCAGTGTCTGGAAGGTCCAG
H2-Ab1-F	GCGCATACGATATGTGACCAG
H2-Ab1-R	ACAGGGAGATGACGACATTGG
H2-K1-F	ATGAGCAGAGTTTCCGAGTGG
H2-K1-R	CCACTTGTGTTTGGTGATCAG
H2-Dma-F	TCAGCTATGGAAGATGCAACC
H2-Dma-R	AGGTAGCTGCCTGGCTCTTC
H2-T23-F	GTCAGGAGGCCTACGATGGCC
H2-T23-R	GTCTGAGCGCTGCAGTGTCTC
H2-Q8-F	TCCAGTGGATGTATGGCTGTG
H2-Q8-R	TCAGGGTGACAGCACCATAAG
H2-Q4-F	ATCTCTGTCGGTTACGTGGAC
H2-Q4-R	TTCACAGCCAGAGATCACCTG
H2-T22-F	CAGGAGGAAGCAGATAACTGG
H2-T22-R	CTATCATAGGCGAGCTGGTTG
H2-T9-F	CACACTATCCAGGATATGCAC
H2-T9-R	GGAGTGTCTCCACGCATGTGC
H2-DMb1-F	CCAGACAGTGAAGGTCTCTGTG
H2-DMb1-R	GAATCCTCAGGAGTCTGAATC
Mr1-F	ACTCAGGGCTTCACACCTACC
Mr1-R	CAAGAACCTCTTTAGCCAGGC
H2-M3-F	AGTGAAGGCGGCTCTCACATC
H2-M3-R	CTCTGCTGTGCCAGCTGACTC
H2-D1-F	CTCTCCTGTGACATCCAGAGC
H2-D1-R	GGAGCTTACAGGATGCAGATG
H13-F	ATGTTCAGCTACGAGTCCTCG
H13-R	TTCTCTAGCCTCTTCGATGCC
mCd74-gRNA	ACTCCATGGATGGCGTGAACTGG
