# Supplementary material for: Lysine‐specific demethylase 1 deletion reshapes tumour microenvironment to overcome acquired resistance to anti‐programmed death 1 therapy in liver cancer
Source: Clin Transl Med. 2025 May 12;15(5):e70335. doi: 10.1002/ctm2.70335 (PMC12069797; doi:10.1002/ctm2.70335)
Supplement: Supplementary file 14 — Supporting Information [file CTM2-15-e70335-s010.xlsx]

## Sheet: Sheet1
Primer Name	Left Primer (5′-3′)	Right Primer (5′-3′)	Product Size (bp)
P_Pos1_H3K4me1_Gzmb	TGATAAGGGAATGGCTCAGG	CAGGACAAAGGCAGGTGAGT	135
P_Pos2_H3K4me1_Gzmb	TGTACCAGGACCAAGCATGA	AATAGGCTGATGGGTGCTTG	137
P_Pos3_H3K4me1_Cd28	GTCAACCCAAGGCCTGACTA	CCTGGACAGCACAATGTGAG	146
P_Pos4_H3K4me1_Cd28	TCTTAGCATGCTTCCCCAGT	GACCGCTTAGGCACAGAGAG	177
