# Supplementary material for: Lysine‐specific demethylase 1 deletion reshapes tumour microenvironment to overcome acquired resistance to anti‐programmed death 1 therapy in liver cancer
Source: Clin Transl Med. 2025 May 12;15(5):e70335. doi: 10.1002/ctm2.70335 (PMC12069797; doi:10.1002/ctm2.70335)
Supplement: Supplementary file 15 — Supporting Information [file CTM2-15-e70335-s002.xlsx]

## Sheet: hep1-6
Up(lfold_change(OG-L002/NC)>1.5)	Down(fold_change(OG-L002/NC)<-1.5)
Cyp1a1	Mir142
Nqo1	Mir92b
Aldh1l2	Hspb2
Mir374c	Hist1h4i
Trib3	D630045M09Rik
Gsta3	Mir501
Slc6a9	Ccl2
Cth	Ppbp
Chchd10	A630089N07Rik
Acss2	Hpgd
Acot2	Mir382
Tm7sf2	Edn1
Slc7a11	Bhlhe22
Them4	Psors1c2
Inca1	Bcl2l15
Aqp9	Cyp4b1
E330009J07Rik	Siglecg
Hid1	Serpinb9b
Stbd1	1810062G17Rik
Fam161a	Mxd3
Pycr1	Tmem130
Gpr137b	AA465934
Mir194-2	Ankle1
Tmem56	Slc16a4
Ciart	1500009L16Rik
LOC106740	A930006K02Rik
Sirt5	Pbp2
Mir330	Mmp10
Upb1	Ly6c1
Ndrg1	Cdc42ep2
Ddit3	Il33
Cxcl2	Mir130b
Cd40	Lce1h
Reep6	Shcbp1
6030419C18Rik	4933412E12Rik
Gtpbp2	Mrgprb3
Mir181d	Frat2
4930539J05Rik	Ptpla
Adh7	Slco1a5
Stard5	Ccne1
Mir493	5730408K05Rik
Sipa1l2	Hrct1
Ift172	Krtap1-5
Mir142b	2310010J17Rik
Sclt1	Rpl36a
5430416N02Rik	Ptprd
Slc22a23	1700016G22Rik
Tsc22d3	Itgb6
Vgf	Mir452
Dcdc2a	Gstk1
Arrdc3	Angpt1
Arid5a	1810019D21Rik
Mir7-1	Oaf
Ppp1r15a	Nrtn
Pmvk	Chst15
Kazald1	Tff3
Nupr1	Camta1
Psph	P2ry12
Pstpip2	S100a3
Cdk10	Eno3
Setd4	Oas1a
Mthfr	Fabp4
AU041133	Map2k3os
Ccdc149	Rpl37
0610040B10Rik	Cxcl15
Lrrc8d	Olfr875
Gpt2	Nanos1
Fam129a	Fv1
Tox	Gemin6
Prune2	Mycn
Entpd5	Nrp2
Igfbp1	Serpinb2
Xlr3a	2810417H13Rik
Cidec	Mir30b
Slc39a11	Gapdh
Il34	Nid1
Dennd4a	Akr1c14
Psmb9	Sipa1
Sec24d	Rps28
Rhbdd1	Wnt10a
Amd2	Abcd2
Mvd	Igf2
Reps2	Cyr61
2610035D17Rik	Tmem51
Prdm9	Lsm7
Lss	E330034G19Rik
Sft2d2	Pdgfb
Marveld2	E2f8
BC051226	Zbtb32
Ppm1h	Hist1h2bg
Itpr2	2210011C24Rik
Btc	5830416P10Rik
Elac1	Bicc1
1700084E18Rik	Angpt2
Srxn1	Bche
1810020O05Rik	Hecw2
2610005L07Rik	Snhg3
Pck2	Ccne2
Aldh18a1	Cyp2s1
Dusp23	Hcn2
Zfp9	Slfn9
Tsku	Gm19589
Gm20756	Apoo
Gale	E2f7
Cry2	Btg3
Pdk2	Lrr1
Slc1a4	S100a11
Kdm7a	Hyal2
Mir29a	Tk1
Recql4	Amd1,Amd2
Efcc1	Gemin8
Gsta4	Sprr1b
Ropn1l	Serpinb6b
Rgl3	Gm19705
Tmem241	1700092M07Rik
Dhrs7	Tm4sf1
Mgam	Rgl1
Herpud1	Aldh1a1
Mirlet7a-1	Gm14005
Nags	Wnt6
Thrb	Egfl7
Hspa5	Pdss1
Abcc4	Nop10
BC029214	H1fx
Ahi1	Kdm8
Syt13	Olfml2b
Ino80dos	Tmem2
Zfp938	Schip1
Plxna3	2700038G22Rik
Gadd45a	Fam111a
Pir	Fstl3
Ap3m2	Ost4
Prph	Hist1h2bl
Naaa	Dram1
B230209E15Rik	Bdh2
Slc17a9	Osr1
Sdf2l1	Ccnd3
Serpinb11	Mnda
Fam171b	Ccdc80
Tmem175	Hpdl
Abcg1	2900060B14Rik
Scn8a	Slc17a6
Pard6a	Rbfox1
Mirlet7j	Plk1
Stoml1	Cx3cl1
Dus2	Lrig1
Dhcr7	Lzts3
Arl4d	A930001C03Rik
Ccpg1os	1810022K09Rik
Kctd7	Flnc
Slc3a2	Mad2l1
Phf10	Chml
1700001C19Rik	Gm4013
Fhdc1	Acy1
Blnk	Eps8l2
Kdm4a	Aebp1
Naglu	Pvrl2
Aox1	Glod5
Hsd3b7	Apoc2
AV039307	BC100451
Parp4	Akap12
Vegfa	Id1
Snora81	Slc6a13
Pex16	Lst1
Iah1	Rffl
Acot11	Gm20324
Snhg12	Pura
Cyp4f13	Fbxo5
Creb5	Clec2d
Snhg9	Bend3
Hax1	D930048N14Rik
Olfr1029	Exo1
Mir139	Cebpd
Gfra1	Mogat2
Shisa4	Gins1
Zyg11b	Depdc1a
Ddit4	Gm20604
Zfp963	Crip1
Spag1	Spef1
Hmox1	Lce1g
Ikbkg	F3
Cdk20	Filip1l
Mir425	Bcar1
Cyb5r1	Plac8
Htatip2	Abcg2
Sepsecs	Samd1
Cdkl3	Anxa5
Cblc	S100a13
Osbpl2	Mir155
Arsg	Il15ra
Sqstm1	Mycbp
Fam20a	Adrb2
Gch1	Rpl24
Sqrdl	Serpina10
Atp13a2	Dusp2
Lysmd4	Pigg
Deptor	Tyms
Endov	Loxl4
Tctn3	Uqcrh
D030028A08Rik	Tmtc3
LOC100503496	Smpdl3b
Mpv17l	Tinagl1
Ppapdc1b	Cep55
Tmem220	Ppp1r13l
Samd10	Pbk
Tada3	Cyp11a1
Slc45a4	Ccbe1
Clcn3	Chd3
1110032A03Rik	Sybu
Mipol1	Hist2h2be
3110043O21Rik	Tmem38b
G0s2	Fzd1
Nol3	H2afx
Sgtb	Banp
Acox3	Zfp207
Fam214a	Smarcd3
Atf4	Gmip
1110051M20Rik	Tnnt2
1600016N20Rik	Cenpw
Sergef	Plekhg2
Trp53inp2	Fxyd3
Akna	Rrm1
Trp53inp1	Ndufc1
Nfe2l1	Oaz1
Fbxw4	Snrpg
Nbl1	Snhg4
Tapbpl	Camkk2
Lpin1	Grk5
Abcd4	Gpx8
Mettl7a1	Rhbdl2
Galnt18	Mybl2
Gpcpd1	Clspn
Ano8	Hoxa3
Mvk	AK010878
1700094D03Rik	Bri3bp
H2-T22,H2-T9	Gm3258
Ctso	Cfi
Chac1	Atp6v1g2
Slc10a3-ubl4,Ubl4	Ager
Idnk	Mmd
Zfp119a	Gm7120
2810021J22Rik	Jade2
Ss18l1	Arhgdib
Prox1	Dna2
Aars	Rcor2
Smox	Rasgrp3
Zfp523	Pet100
Fdps	Acyp2
Mxd4	2010111I01Rik
Mmp11	Cryab
Tmem42	Pla2g4c
Oasl1	Ccrn4l
Ganc	Gpc3
Gnpnat1	Vamp5
Cep131	Cdca5
Rassf6	C330027C09Rik
Usp17la	Nuf2
Mgst1	Bub1b
Ccl25	Lpcat4
Sntb1	Pcdh1
Adal	Fubp1
Lgals8	Lphn1
Gclm	Enoph1
Pnkp	Itpripl1
Ribc1	Socs3
Pctp	Pcolce2
Tmem180	Yars2
Pdia4	Cdk2ap1
Fam114a1	Nedd8
Slamf9	Ccnf
Zfp119b	Iqgap3
Stau2	Ldha
Srr	Aspa
Rhob	H2afz
Agpat9	Rrm2
Zfp11	Fxn
Ccdc157	Ly6a
Golga5	Blvra
Macrod1	Igf2bp2
Aig1	Ccnb2
Lonp1	Fosb
Mt2	Pvrl3
Slc23a2	Gmpr
Slc48a1	Gfpt2
Onecut2	Agbl3
Zfp59	S100a10
Tmem62	Lce1d
Raver1-fdx1l	Tma7
Rfesd	Gm527
1110054M08Rik	Csf1r
Cyp3a13	Ghr
2810429I04Rik	Rhod
Adcy9	Tex9
Vldlr	Gins2
Ggcx	Phldb3
Nat9	B4galnt4
Xbp1	Ung
Ddx58	2010204K13Rik
5830444B04Rik	Mir18
Alg2	Anapc15
Atf5	Ccna2
Slc7a5	Gadd45g
Grip1	Tpgs2
Tmem120b	Lyg2
Tiparp	Smc4
Tmco4	Bcl3
Dnajb9	Rbm14
Sgsm1	Fam96a
Gpc1	Fam122b
Vimp	Anxa1
Synrg	Gpc4
Wbscr27	Dtna
H2-Q4	Cxcl5
Adam3	Mllt6
Cmpk2	St3gal6
9130023H24Rik	Gm3219
Pnrc2	Bcl2l14
Rab3d	Clhc1
Arhgef11	H2afj
Mthfd2	Pls3
Gfpt1	Scn1b
Ypel3	Zfp322a
Zbtb43	Tead1
Pgd	Lyar
Nmnat1	Luc7l3
Coasy	Ly75
Gng3	Poc1b
BC003331	Skp2
Zfp189	Lrp1
Sel1l	Crim1
Aldoc	Rgs16
Lrrc8b	Mir505
Klf2	Rpa3
Oplah	Armc6
Entpd2	8430427H17Rik
B4galt7	Pax2
Klc3	Bcam
Prrc1	Casp12
AU040320	Rhobtb3
Armc7	Ccdc34
Dhdh	Olfr874
Epg5	Rpl37a
Ngly1	Cox7a1
Rnf215	Pvrl1
Golgb1	Atp5l
Tbc1d31	Maf
Phkb	Tnk2
2210404O09Rik	Aurkb
Apopt1	Fermt2
Tep1	Mir27a
Snord2	Ctdspl
Pfkfb3	Wbp5
Nmnat3	Uhrf1
Aaed1	Eva1c
Tfcp2	B230208H11Rik
Sec22a	Perp
Ficd	Cand2
Fam195b	Cisd3
Slc38a9	Ifit2
Zfp760	Tomm5
E130311K13Rik	Gm20748
Pqlc3	Neil3
Gmppb	Tceal5
Idh1	Slbp
Prepl	Dancr
Proc	Nup85
Pik3ap1	Pold3
Vti1a	Mir1843b
Sfi1	Igf2bp1
Gpam	Lsm5
Mir130a	Lamb1
Mir328	Vegfc
Capn10	Tufm
Lcp1	Tmem173
Acy3	Txn1
Ufl1	Trap1a
1700009P17Rik	Cmc2
Fbxl12	Gm9926
Mfsd8	Greb1l
9330133O14Rik	Lphn2
Csrnp2	Mir145
Arl1	Mrps21
Cry1	Ak2
Slc4a11	Mir485
Cyp2c68	Polr2f
Shpk	Chaf1b
Npb	Zfp385a
Rsph3a	Pak6
Mir192	Alg13
Fam219a	Clcn5
Serp2	Csrnp1
Rnf125	Nfia
Fdft1	Eif4e
Cdon	Cdk6
Scd1	Luzp4
Glce	Gabarapl2
Galnt11	Mettl20
Abcc2	Mrpl18
Tcn2	Npm3
N4bp2	Hcfc1r1
Tmem205	1110006O24Rik
Pccb	Gabrb3
Gdpd5	Atxn7l1
Zfp113	Anxa3
Sel1l3	Lsm3
Anxa11	Lmnb1
Zfp653	Hrsp12
Crat	Nrm
Trappc9	Wdr83os
Mtg1	Ncaph
Nt5dc1	Birc5
Esd	Apoc4
Elf3	Mif
Btg1	Pmf1
Gcc1	Ercc6l
Ebp	Cacybp
Ric8	Ces2e
Nars	Arhgef39
Edem2	Rbm12b2
Pbx4	A930024E05Rik
Grtp1	Dnajc12
Creg1	Slc25a13
1700037C18Rik	Anp32a
Ppp1r3b	Hirip3
Dstyk	Mrpl36
Il11ra1	Il18rap
Nfxl1	Ndufb2
9530082P21Rik	Fam101b
Mthfd1l	Dkc1
Tmem17	Exosc6
Neurl1a	Espl1
Zfp933	2900076A07Rik
Dact2	Fancd2os
Insig1	Ak4
Mir532	Foxg1
Atf3	Dlgap5
Wfs1	Sssca1
Slc22a5	Serpinb9
Dnase2a	Aif1l
Pink1	Fcf1
Lipe	Zik1
Nfkbil1	Lgmn
Tor3a	AI450353
Scd2	Ppm1k
Arhgef3	Mns1
Gtdc1	Kif22
Trip11	Stra13
Frmd7	Notch1
Parp16	Ptplad2
Pla2g12a	Dlc1
Slc39a9	Mcm6
Rmdn1	Gm19510
Epcam	Samsn1
Alas1	Sepp1
Fads3	Dpy19l1
Siah2	Nup37
Cln5	Bmp2k
Slc7a1	Lrrc8c
Dusp10	Polr2l
Mfsd4	Nkain1
Sec11c	Fam188a
Wars	2900092C05Rik
Pcmtd1	2900009J06Rik
Gramd1b	Pbx3
Tmem66	Vcam1
Zmym6	Galnt4
Slc25a1	Rps29
Fgf1	Fut10
Ccdc64	Atat1
Exoc6	Med29
Cd274	Cycs
Gucd1	1190002F15Rik
Neu2	Pola2
Coro7	Cables1
Bloc1s5	Lsm2
Ero1l	St3gal4
Hlcs	Sft2d3
Map2k6	Naip6
Trim14	Tmem261
Fbxl4	Kif20b
Fam63b	Apoc1
Tmprss2	Snrpd2
Jdp2	1190002N15Rik
Rrm2b	Mrpl34
E130308A19Rik	Eva1b
Dus4l	Shmt1
Cutal	Kif23
Tmcc3	Fgfbp3
Wdr89	Tceal8
Nudt12	Slc15a4
5730455P16Rik	Clmp
Maged2	Ankrd1
Suox	Smim4
Cep85l	Cdk2
Pde4d	Snx7
Zfp28	Trpm6
Ffar4	Ndufv3
2410006H16Rik	Plscr2
Acsbg1	Mmachc
Lars	Hspa1l
Lysmd3	Chchd1
Mblac2	Fancb
Prkar2b	Dctpp1
Pcbd2	Hdac1
Stat2	Fancf
Golga3	Crlf3
Ndufaf3	Cdk1
Mir484	Polr2h
Supt3	Tff2
Echs1	Ppdpf
Ptgr2	Cox7b
Fibp	Cenpa
Cd82	Pcna
Kptn	Nxt1
Fam84b	Syt12
Usp20	Kif15
Mfsd6	Klhl5
Arl14ep	Adamtsl4
Flywch1	Wasf1
Wdr19	Cep128
Accs	Gsg2
Mocos	Cenpk
Zfand2a	Zbtb2
Bbs5	Rpl41
Klc4	Ifitm3
Ulk3	Itgav
Fndc3a	Znhit3
Areg	Mki67
Fam46c	Cenpe
Xpot	Csf1
Col14a1	Ppap2a
Abhd16a	Ect2
Chd2	Pgm5
Tbc1d9b	Nme1
Eif2ak3	4930486L24Rik
Zdhhc24	2610001J05Rik
Med27	Anln
Cyp27a1	Lgals1
Cmbl	Slc35a5
Pik3r1	Mkx
Prnp	Wdr35
Golga2	Snrpd1
Isoc2b	Tram2
Slc26a2	Cdkn2c
Blzf1	Ldlrap1
Zfp120	Snhg10
Acly	4930579G24Rik
Gpatch2l	Fchsd2
Slx4ip	Lig1
Dhrs9	Il13ra1
Arfgap3	Tmem252
Creb3l2	Pigx
Tmx4	Rpl19
Ano1	Ddah1
Inpp5b	Nme3
Vps9d1	Zfp72
Rnd2	C030034I22Rik
Brat1	Ube2c
Golph3l	Rfwd2
Col18a1	Dtymk
Hmgcr	Fkbp3
Dip2c	S100a4
Rnf183	Tuba8
Prkg2	6330418K02Rik
Zfp53	Tspan4
Gm15545	LOC100504703
Kctd18	Avpr1a
Fes	Rpph1
Nicn1	Atp5g3
Fads2	2610524H06Rik
Cacfd1	Mis18a
Mthfs	Tspan2
Il23a	Atp1b1
Lins	Hspa8
Dapp1	Glrx3
Nckipsd	Rassf9
Ihh	Tomm34
1700056E22Rik	Prkag2
Atl1	Arhgap22
Trafd1	4931406P16Rik
Il18bp	Lpar6
Ptger1	Kifc3
Ift122	Sp100
Megf8	Ctgf
Hfe	Ppm1g
Pxmp4	Asf1b
Pyroxd2	Atp5h
Thap3	Net1
Ttll3	2310007B03Rik
Lrrc27	Aqp11
Zfp369	Dhfr
Mtm1	Dnmt1
Tnfrsf19	Ska1
Zfp58	Pola1
Relb	C4bp
Akr7a5	Dot1l
Mmp19	Foxm1
Tap1	B230216N24Rik
Rusc2	Card10
P2rx4	Kif18b
Trappc2	Agbl5
Ap5z1	Sft2d1
Gorasp1	Minos1
Kctd15	Spry1
Dyrk1b	Tspan7
Lmf1	Bub1
Amz2	Ncapg
Tk2	Zfp931
Rabl2	L3hypdh
Abcb8	Cep152
Whamm	Mov10
Scamp2	Slc25a22
Cirbp	Fas
Gstm1	Akr1b8
Mgst2	Tmem37
1300002E11Rik	Serpinb7
Tmem8	Gm4262
Stxbp4	Ripk2
Atg4d	Cdc20
Gripap1	Cttnbp2
Enthd2	Ngfrap1
Tef	Pkhd1
Zfp780b	Aurka
Bbs4	Spsb2
Usp17ld	Pcolce
Bcl6	Apex2
Slc38a7	Samhd1
Asns	Dph3
Nsun3	Nek2
Zfp52	Rtp4
Gstm4	Gng11
Abtb1	Adk
Lrrc51	Mms22l
Zfand5	Emp3
Il17rc	Ywhah
Ccpg1	3110062M04Rik
Eprs	Akr1c18
Pomt1	Galk1
Agmo	Melk
Nsdhl	Tsacc
Zfp182	St5
Wipi1	Prr7
Taf1b	Chn2
Ep400	Ssx2ip
Ttc39a	Prkci
Thap6	Mir186
Fbxo32	Cgn
Cog6	Kif11
Appl2	Sin3a
Enpep	Tomm6
Sesn2	Napepld
Fam187b	Tcirg1
Tasp1	Lsm8
Ppp6r2	Tubb5
9930104L06Rik	Rn45s
Trim68	Furin
Txndc11	Fkbp1a
Katnal1	Tmem223
Tpmt	Pfkp
Sorbs3	Cox7c
Gm15706	Zcchc10
Leprotl1	Tex30
Pcp4	Pmp22
Xdh	BC055324
Pex6	Fez2
Zgpat	BC068281
Hdac8	Cdh2
Blvrb	Map2k4
Igfbp6	Cdca8
Hspa13	P2ry14
Zkscan6	Hat1
Ogfod2	Mpzl2
Aoc2	Hsp90aa1
Apmap	Cul4b
Zfp418	Oip5
Rhobtb1	Gm21283
Sgsh	Ptma
Rnf166	Pds5b
Gm2382	Slc25a5
Aldh5a1	Nup133
Uba5	Ppid
Rpusd3	Tcf19
Alg12	Tfeb
Chrnb1	Bora
Acaa1a	Cfl1
Nrip2	Phb
Pacrgl	Cks1b
Slc44a3	Manba
Slc25a33	Usp2
Gab2	Ncbp2
Gm10336	1110057K04Rik
Tmem230	Ahcy
Tecpr2	Myl12a
Wdr41	Nup205
Gmppa	Haus5
Tmem219
Sec23a
Lyrm5
Rita1
Zfp157
Nt5m
Harbi1
Vmac
Ppm1l
Fam210b
Nktr
5430405H02Rik
A630095E13Rik
Mxd1
Hap1
Echdc1
Pkd1
C230037L18Rik
0610007P14Rik
Serp1
Rnaset2b
Sdccag8
Ly6g5b
Unc93b1
C1s2
Pcyt2
Map3k2
Amdhd2
Ramp3
Rundc1
Krcc1
Stx8
A630007B06Rik
Flt3l
Ccdc159
Xkr9
Gpr56
4930506M07Rik
Tmem164
Gdf15
Hes6
Cdpf1
AI507597
Samd8
Hexdc
Ypel2
Dpysl2
Dnajb14
Tmem135
Unk
Vmn2r96
Arl4a
Pkp2
Gm10768
2010320M18Rik
Ccdc47
Rbp4
Crls1
Hscb
Fbxl15
Igdcc4
Uhrf1bp1
Cyth4
Trip4
Anks3
Deb1
Lrrc20
Klf4
BC048403
Dennd2d
Yipf2
Cep41
Alkbh6
Stat1
Fbxo4
Mcur1
Dnajb13
Gm13375
Ghitm
Cdk5rap3
Mospd1
Kiz
Elovl7
Tbc1d24
Taco1
Mapk8ip3
Smim14
Mtr
Arel1
Mycl
Adar
Zfand2b
H2-DMa
Mrgbp
Antxr2
Dync2h1
Itih5
2010012O05Rik
Zfp949
Uvssa
Spty2d1
Trmt61a
Ibtk
Cnnm2
Eif4ebp1
Nbr1
Mapkbp1
Micu2
Mknk1
Dnajb2
Uros
Tnnc1
Atmin
Ubr2
Dusp4
Stk3
Slc20a1
Secisbp2
Rps27,Rps27rt
Trmu
Ppip5k2
Cyp51
Xpc
Sil1
Pex11g
Timm23
Parp14
D630003M21Rik
Pold4
Vamp1
Crebl2
Cpq
Tmem167b
Zufsp
Acp6
Pde1a
Zfp746
2610306M01Rik
Zfp869
Dhx34
A530054K11Rik
Sars
Dhx57
Arhgef10
Ttbk2
Nbas
Map7
C1rl
Naga
Hgfac
Firre
Psen2
Tmem260
Tysnd1
Als2cl
Zan
Mir381
Gm6484
Ern1
Notum
Cryzl1
Exph5
Cyp4v3
Mir409
Cep78
1600020E01Rik
Tyk2
Snapin
Zbtb21
