# Supplementary material for: Lysine‐specific demethylase 1 deletion reshapes tumour microenvironment to overcome acquired resistance to anti‐programmed death 1 therapy in liver cancer
Source: Clin Transl Med. 2025 May 12;15(5):e70335. doi: 10.1002/ctm2.70335 (PMC12069797; doi:10.1002/ctm2.70335)
Supplement: Supplementary file 16 — Supporting Information [file CTM2-15-e70335-s006.xlsx]

## Sheet: h22
Up(log2(OG-L002/NC)>0.58)	Down(log2(OG-L002/NC)<-0.58)
Cxcl1	Rpl39
Cxcl10	Fosb
Hist1h2bn	Snora23
Isg15	Ly6c1
Sprr2h	Wfdc15a
Oasl1	Mael
Arid5a	Magea5
Hist1h2an	Ctnnal1
Usp17ld	3830417A13Rik
Hist1h1e	Id3
Hist1h2ai	Ly6a
Trim46	Cyr61
Il23a	Blnk
Sprr1a	Gm14005
Mef2b	Gjb3
Plb1	S100a4
Usp17lb	Apln
Areg	Gm6329
Hist1h2ah	St3gal4
Gm5039	Mir100
Sprr2k	Mir20b
Gadd45a	Mir19a
Mmp10	Ccnb1ip1
Hist1h2bb	Fos
Trib3	Mir196b
Mib2	2810417H13Rik
Ifi203	Mir145
Car6	Mir200b
Ccl27a	Mir103-2
Egr1	Fmr1nb
Usp17le	Ptpla
Gm11562	Frmpd1
Sbsn	Mir505
Prss41	Smad6
Rps27,Rps27rt	Cerk
Gadd45b	Pdlim2
Clcf1	Atp8b2
Mt2	Scarna13
Vegfa	Mirlet7a-2
Lrrc51	Mir1249
Rgs16	Magea8
Gch1	Oaf
Hist1h1d	Id2
Vgf	Chst13
Cd68	Mgat3
Ern1	Nfic
1700013F07Rik	S100a3
Mir130b	Mgst1
Fabp4	Rpph1
Rpl35	Pcdhb14
Hist1h3e	Mirlet7a-1
Aoc2	Klf2
Them4	Sdpr
Mir335	Chst12
Zc3h6	Slc5a3
Plk3	Paqr4
Sesn2	Serpinb8
Usp17la	Gstm7
Dhrs9	Slc25a21
Ppp1r15a	Aspa
Catsperg1	Eya1
Ciart	Car5b
Fbxo15	Cav1
Cnga3	Ldhb
Pard6a	Ehd2
Hist4h4	Fbln2
Krtap4-16	Myo5c
Fgf15	Rhox13
Il15	Gm11985
Rrad	Cldn6
Inca1	Dnah11
5430416N02Rik	Crip1
Spsb1	Tpcn1
Slc7a11	Prrx2
Kctd13	Cd24a
4933439C10Rik	Calhm2
Cyb5r1	Cnn2
Arl4d	Pcdhb18
Rnf182	Sh3d19
Prl2c2	Gm19705
Mirlet7f-1	Pcdhb22
Il1rn	Scrn1
Grhl1	F2rl1
Hist2h2ac	Dlk2
Gtpbp2	Asic1
Snhg1	Ephb4
Tmem171	Nxpe3
Rnd1	Ankrd29
Hist1h4f	Man1c1
Plekhn1	Timp2
Slfn4	Apoo
Cox6a2	Capn5
Hist2h2bb	Eml1
Gab2	Mfap3l
Hist1h1b	Cdc14b
Nfil3	Mir192
1110046J04Rik	Adamtsl4
5730408K05Rik	St3gal3
Dll1	Fam63b
Ifi202b	Stxbp6
Hist1h2ak	Lpar2
Sqstm1	4930550L24Rik
Osmr	Lgals9
1300002K09Rik	Glipr1
Rnf223	Echdc1
Socs2	Notum
Rhbdd1	Tmem2
Tubb3	Apcdd1
Cebpb	Ak3
Fam71f2	Eomes
Snord17	F2r
1810062G17Rik	Adamtsl5
Osgin1	Crebl2
Sh3bp2	Smim4
Bcl3	Il6ra
Slc25a53	Pde5a
Stard5	Mir543
Hist1h3a	Cdkn2c
Fam151b	Bcl9l
Arl11	Prkag2
Mt1	Mmd
S100a7a	Msra
Angptl6	Msto1
Lmo4	Bloc1s1
Usp18	Ackr3
Rab10os	Pcolce
Ampd3	Mir155
Rel	Mir15b
Csrnp1	Tcf19
Zfp52	Snapc5
Adra1b	Vwa5a
Psenen	Slc18b1
Ccno	Nxf3
Letm2	Elk3
Dusp5	Id1
Relb	A630089N07Rik
Dennd4a	Arhgap18
Nat9	Slc39a13
Ube2g2	Rtn4rl1
Hist1h2bl	Fzd2
Gm15401	Spsb2
Numbl	Insl6
Cyp4f13	1700025G04Rik
Wfs1	Slc6a6
Brdt	Kank2
Il12rb1	Amigo2
Slc6a9	Tmem80
Clec2d	1700124L16Rik
Sdr39u1	Mir379
Cabp1	2410127L17Rik
Ddit3	Casd1
Psph	Wbp5
Spata5l1	9030617O03Rik
Mss51	Trim65
Wdr54	Gm5643
Rad52	Abcg2
Cyp26b1	Fmnl1
Snhg12	Aqp11
Recql4	Scarf2
Hist1h2bk	Pcyox1l
Cflar	Cox20
Steap1	Tlr1
2410006H16Rik	Gm14403
Gnpnat1	Sfxn3
Prr9	Ablim1
Clk3	Rmdn2
Hist1h2ab	Zhx1
Chd2	Tspan2
Pigv	Pcdhb17
Csf1	Sncg
H2-Ke6	Nrarp
Mir181d	Ndrg4
Pla2g12a	Wisp1
Tor3a	Tgfb3
Ap3m2	Donson
Enthd1	Hmgn3
Mir181a-2	Mt3
9430015G10Rik	Zfpm1
Ribc1	Arhgap6
Aldh18a1	Ap3s1
Elmsan1	Mbnl1
Nrg1	Mdfic
Itpk1	Egfl7
Hid1	Irs1
Cdo1	Tlr4
Tshz1	E430025E21Rik
Hspa1b	Hoxb5
Usp11	Hdac7
Klhdc1	Irak2
Esd	A630033H20Rik
Apobec1	Mtss1l
Serpine1	Fscn1
H2-Bl	2500004C02Rik
Mettl22	S100a6
Sprr1b	Galc
Dus4l	Mblac2
Kctd6	Mir93
Selp	Gm20257
Zyg11b	Mrps6
Dus2	Anxa8
Rusc2	Slc36a1
Sdcbp2	S100a13
Acrbp	Cav2
H2-M3	Tk1
Eaf1	Kirrel
Lce1g	Nkain1
Hist1h4h	Ajuba
Sh2b3	Gm15706
Phlda1	Ttc39a
Nfkb2	Sgsm2
Ccdc117	Smarcd3
Hist1h4c	Fndc4
Cacng7	Samd9l
Snai1	Pmp22
Urah	Nrp2
Kdm6b	Cpt1a
Sh3bgrl2	Vim
Prkcg	Cox7a1
Hist1h2bg	Pxmp2
Fbxo47	Bbs12
Phox2a	Met
Entpd5	Slc39a10
Ascc2	Ugp2
Rgs20	Rnf39
Ybey	Rbm12
Arl6ip1	Elovl6
Tmcc2	St5
Src	Tram2
9330102E08Rik	Tmem86a
Mir16-2	Ap4s1
Hist1h3f	Rangrf
Ier3	Casp12
1700007L15Rik	St6galnac6
Amn1	Apitd1
Ccdc36	Irf2bpl
2610020H08Rik	Deptor
Slc25a42	C1s2
Ets2	Batf3
Aldh1l2	Prickle3
Trappc6a	Dscc1
Bet1l	Ccng1
Cactin	Kctd1
Nedd4l	S100a1
Hemk1	Kdm8
1110054M08Rik	Asb13
Prss36	Arrb1
Mrm1	Gm12992
Tinf2	Trmt12
Osgin2	Scd2
Lif	Tax1bp3
Usp36	3110039M20Rik
Hist1h4j	Nexn
Nfkbia	Ccne2
Tmem231	Leprel4
Uck1	Chd3
Prdm9	Mgst3
Tmem180	1810014B01Rik
Hax1	Myo1e
Atf4	Gchfr
BC051226	Siae
Hist1h2bc	Galnt7
Dhx58	BC029722
Trit1	Pdk3
Fam110c	Aldoc
Slc1a4	Tgfbr3
Ccl25	Kank3
1700056E22Rik	Ssbp3
Stbd1	Oxr1
Rnf166	Ctdsp2
Amy1	Neurl2
Dynap	Pigg
Ddx26b	Mrpl42
Rcc1	Mut
Ndrg1	Hgsnat
Mob3c	Fam101b
Hist1h2be	Prelid2
Armc5	Galk2
Irf9	Plp2
Lonp1	Rab3b
Fosl1	Efemp1
Pmm1	Abca16
Odc1	Tpst1
Btg1	Sorbs3
Dusp10	1700008J07Rik
1700018B08Rik	Cdk2ap1
Klhl26	Filip1l
Cryab	AU022751
Ifrd1	Klra6
Agpat9	S100a11
Pde4dip	Wdr13
Plaur	Asap1
Gpcpd1	D3Ertd751e
Rapgefl1	St3gal6
Fam212a	Idh1
Cage1	Snx25
Wars	Arhgef17
Elac1	Tesk2
Slpi	Rmi2
Slc25a37	Fbxo32
Cnnm4	Tomm6os
Slc3a2	Tlcd1
Tnfaip3	Gstm2
H2-K1	Akt1
Osbpl2	Itga6
Sox4	Galnt2
Tlcd2	Agpat2
Mafk	Cars2
Iah1	Abhd16a
Pfkfb3	Afap1l1
Nif3l1	Trim6
Tex14	Cbr2
1810010H24Rik	Tns1
Paip2b	2310034G01Rik
Zfand2a	Fkbp14
Tmem74	Pwwp2b
Gm2027	Slc25a24
BC021614	Kat2b
Arhgef2	Ttc13
Armc7	Hivep3
Extl1	Ccdc68
Smox	Cd276
Upk1a	Casp3
Sat1	Ctdspl
Adar	Gm10012
Xbp1	Hist2h4
2610005L07Rik	Stat6
Chac1	Romo1
Rdm1	Bmi1
Immp2l	Sord
Traf2	Dcn
Mthfr	Ttyh3
Phf10	St3gal5
Gmppb	Fam3c
Slc4a11	Slfn9
Riok3	Slc25a45
Hoxb9	Slc44a1
Zfp647	Mllt6
Pnkp	Ppap2c
1500015A07Rik	Immp1l
Cd200r3	Greb1l
Casp4	Tiam2
Bcl6	Gng10
Ormdl3	Rpgrip1l
Ddit4	5133400J02Rik
Adat1	Ngfrap1
Hist1h2bh	Spred1
Spata24	Tulp4
Pim1	Gm9
Epha2	Nptxr
Fuz	Crat
Mast4	Zbtb2
Peli1	Erp29
Mlycd	Snhg10
Lrrc20	Nisch
Ovgp1	Fzd7
Tmem81	Ston1
Nudt18	Tspan4
Trpt1	Foxd2os
Hmox1	Lfng
Vps39	Tom1l1
Rasl11b	Rnf26
Dhx34	Wsb2
Hist1h3g	Uqcrh
Sox9	Copz2
Srxn1	Tpgs2
Neil1	Ctnnbip1
1600020E01Rik	Abracl
Hmga1	Dtymk
Ifi204	Polr2l
Il20rb	Itga3
Casc1	Rac3
Taf8	Pisd-ps3
Spry4	Slc2a3
4732416N19Rik	Sox21
Cpne7	Mcpt8
Vps37b	Dsp
Kctd2	Cyp2r1
Gm16973	Tyms
Acot2	Tinagl1
Gm364	Acat1
Mtss1	Mpp1
Adh7	Gtf2i
Pik3r5	Snora74a
Angel1	Hacl1
Cntf	Rph3al
Harbi1	Palm3
Wwtr1	Tlx2
Zfp235	Ankrd13a
Zfp330	Gm8615
Apobr	Eva1b
Cdkn1a	Gm13544
Atg14	Kmt2e
Nsl1	Map3k4
Zfp9	Gnptab
Cystm1	Aldh5a1
Mir532	1190002F15Rik
Hist1h3i	Efemp2
Prkg2	Acpp
Cyfip2	Ptgds
Rfesd	Oxct1
Coasy	Cda
Rn45s	Ivd
Zfp688	Dlx1
Ddb2	Dusp18
Cbwd1	Pitx1
Kctd5	Agbl5
1110034G24Rik	Ccdc132
Ppp1r10	Rbl2
Rassf5	Ahnak
Iqcc	Qser1
Nfkbil1	Mir369
Ctu1	Mir370
Hist1h4i	Mir409
Ankrd11	Gm13247
Gys1	Fahd1
Lgals8	Mblac1
Wwox	Lpar6
Efhd1	Nsmaf
Tmem40	Pde4b
Asns	Rpl30
Zkscan14	Mir382
Kansl3	Tmem238
Snhg5	Mir487b
Dph7	Rin3
Atf6	Fam57a
Chka	Gm15127
Lcorl	Edn1
Csnk1e	Vav3
Dak	Tead1
Zbtb25	Galr2
Hist2h3b	Rbms2
Calr3	Slc46a1
Rccd1	1700052K11Rik
Snai2	Mir152
Aagab	Psmb10
Slc7a1	Atp5j
Gm10336	Hdac1
Litaf	Agfg2
Lpxn	5330426P16Rik
Gm11127	Egln1
Rps4l	Auh
Zfp346	Rsu1
Krtcap2	Leprot
Atp13a4	Lsm6
Polr3gl	Fam168a
Mthfd2	Tmem126a
Efs	Ergic1
Pkn3	Wdfy3
Zfp655	Akr1c12
Ddah2	Loxl4
Abhd1	Peg12
Trim35	Pyurf
Ccbl1	Mir200c
Spry2	Farp1
Mfap1b	Scd1
Ankzf1	Snord2
Zfp513	Tmem208
Rnf19b	Rpl10a
Sars	Me2
Siah2	Smarca2
Eea1	Mospd3
Bcdin3d	Acaa2
Snrnp35	Cbx2
Ghitm	Hoxd8
Zswim6	S1pr2
Ngrn	Zbtb12
Ibtk	A630072M18Rik
Eif1ad	Zfp207
Oser1	Sptssa
Wdr34	Rnf128
Micall1	Nudt19
3110043O21Rik	Srrt
Ypel5	Fundc2
Naglu	Acp5
Nabp1	Ndufb4
Pck2	Tbk1
Slc25a25	Il10rb
Ero1l	Mir150
5430405H02Rik	Iars2
C130036L24Rik	Gadd45g
Dpysl3	Pcdhb20
Cgref1	Arap3
Bcar3	Nhej1
Pold4	Slc25a13
Cldn12	Mov10
Mir130a	Rasa1
Brf2	Lama3
Cd14	Napb
Hdac4	Pbxip1
Slc38a7	Lmln
Gmeb2	Wdr6
Polr3h	Samd1
Nars	1700020I14Rik
Zbed5	Erap1
Hist1h4a	Chst14
Myc	Rab3gap2
Gpt2	Wwc2
Nmnat1	Fhl3
Crlf2	Vma21
Limk2	Pik3cb
Shmt2	Krt8
Sp140	Crtap
Olfr99	Gm14124
Procr	Acadl
Serhl	Tmem42
4930539J05Rik	Cycs
Leprotl1	Luzp1
Gars	Cd109
1700084E18Rik	Arid4a
Per1	Vezt
B3galt6	Foxp1
Frs3	Nt5dc2
Mir323	Prelid1
Slc26a11	Tmppe
Etv5	Ahdc1
Fip1l1	Ankrd9
Neu3	Rbm41
Il18bp	Tfeb
Herpud1	Mxd3
Fam219b	Mast2
4930461G14Rik	Uhrf1
Mettl6	Arrdc3
Dtwd1	Ap1s2
Lime1	Brms1l
LOC106740	Myl6
Clasrp	Adamts7
Surf6	Clstn1
Tfe3	2310033P09Rik
Tagap	Prrg4
Zfp746	Gm20300
Cdkl3	Lamtor5
Klf4	Senp7
Cutc	Golim4
Zc3hav1	Nme3
Dedd2	Cdc14a
Cebpg	Ddah1
Nhlrc3	Cdkn3
Piga	Zfp934
Alas1	Vegfb
Dph2	Lmo7
Abtb2	Mir500
Prr7	Abhd8
Plcxd2	Agt
Zfyve27	Gm4013
Blvrb	Actn2
Tuba4a	Pepd
Mir421	Ddr1
Znhit2	Kif21a
Hist1h4k	Smarcc2
Zbtb21	Tuba1a
Gm1045	Dzip1l
Rhbdd3	Znf512b
Acn9	Nek7
Arfrp1	Abhd14b
Amacr	Gusb
Tgif1	Ctdsp1
Fam46a	Pet100
Epg5	Tlr6
Rars	Igip
Enkd1	Mrps21
Arsa	Bckdhb
Ift81	Tex11
Ecm1	Tnfsf12
Mttp	Fn3krp
AA467197	Ndufb2
Syt7	Camk1
Zfyve20	Yipf2
Ppard	Rpl27
Prkrip1	Cbx6
Foxo3	Rasgef1a
Tysnd1	Anxa1
Sphk2	Mtch1
Tk2	Rbks
Dnajb9	Coro1a
Helz2	Bcl2
Maff	Prr12
Nadsyn1	Ucp2
Hspa5	Aim1
Bbc3	Ctps2
Zc3h8	Cyb5
Ap4m1	2810013P06Rik
Wdr25	B3glct
Slc25a30	Pon3
Syt6	Tmsb10
Gpa33	Tenc1
Rdh10	Tmem256
Paxbp1	Tra2a
Apoe	Bhlhe41
Rpl7a	Tsc22d4
Ank2	Phospho1
Rnf113a1	Slc39a8
Tle6	Ankrd52
Ing2	Ggact
Stard6	Stk11
Swap70	Arsb
Slc30a1	Pak1
Sprr2g	Hyal2
Jag1	3830406C13Rik
Oma1	Mir143
Hist1h4b	Dip2a
Sox8	Cep68
Snhg8	Camkk2
Rsbn1	9130023H24Rik
Cenpo	Cadm1
Cdk5rap3	Ginm1
Rasip1	Cdx2
Slc25a47	Stmn1
Itgb7	Agl
Zc3h3	Syngr1
Mgme1	Tmem41a
Nop14	Pip5k1c
Ccdc51	Plekhf1
Pycr1	D930015E06Rik
Cry2	Lacc1
Ang	Med14
Trub2	Tex9
Rsc1a1	Sass6
Nupr1	Hrsp12
1110012L19Rik	Rab26os
4921536K21Rik	Dennd1b
Plk2	Lgals1
Yy2	Synj1
Mapre3	Nedd4
Ifrd2	Hic1
Sertad1	Samhd1
2810408M09Rik	Pcdhgc3
Rhbdf2	Nop10
Fads3	Pear1
Cp	Mthfd2l
Nfu1	Eps8l2
Tsr3	Vwa5b2
1810044D09Rik	Nsmf
Csrnp2	Mir339
Nfxl1	Tspan17
Fbxo42	Zmym5
Ccdc130	Wdr60
Mapk8ip3	Cd1d1
Fbxw4	Eci2
Blzf1	Cenpp
Pvr	Gnaq
Relt	Lactb
Ero1lb	Tspo
Zfp598	Nt5c2
Nradd	Cdc42ep5
Pask	Marveld1
Gm8801	Gm9776
Rhpn2	Pik3ca
Spata2	Acadm
Zfp202	Igf2r
Serpinb9g	Ago1
Inip	Wwp1
Pycr2	Ap1s1
Gm16740	Zmynd11
Med18	Ccnb2
Nrip1	Mfsd6
Zfp703	Fanca
Miip	Scube3
Ruvbl2	2310022B05Rik
Ddx58	9230114K14Rik
Pkmyt1	Aamdc
Rwdd2a	Vamp8
Ighmbp2	Sub1
Mex3b	Cd2ap
Gpn2	Vps13c
Slc20a1	Zfp322a
Msi1	Npr1
Kitl	Mrpl18
Mettl2	Plekha2
Gtf2ird2	S100pbp
Rapgef3	9830147E19Rik
Dnajb1	Vps41
Tmem161a	Itpr3
Vasn	Trak1
Pex6	Atad2
Hook2	Dhx9
Igf2	Sema3b
Pdss2	Mir140
5730455P16Rik	Card10
Zfp120	Lats2
Stk19	Galnt4
Pcsk4	Slc25a16
Spsb3	Bend3
1700001O22Rik	Aspm
Ube2s	Pigx
F3	Swsap1
Hbegf	Slc43a2
Spty2d1	Prkaca
Cacfd1	Purb
Rab20	Kcnd1
Ccdc109b	Pts
Mknk1	1700096K18Rik
Creb3l2	Katnal2
Junb	Ankrd12
Uckl1	Aqp8
Clk1	Axl
Llph	Mettl21a
Man2c1	Nqo2
Zswim7	Adk
Asb6	Pdzk1
Tatdn1	Stk24
Gemin2	Adcy7
Gm15545	Hnrnpll
Tmem120b	Tuba3a
Piezo1	Gpx8
Ppox	Gm773
U2af1l4	Tnrc6b
Dkkl1	Mat2a
Dnm1	Ldha
Eqtn	Klrg2
Amdhd2	Trp53inp2
Rheb	Kcnab2
Mief2	Zfp53
Chic2	Ptp4a2
Prr24	Casz1
Thap3	Lpcat3
Taz	Rab31
Gpr19	Cdkl2
Gm20604	2010204K13Rik
Lrrc24	Fbxo2
Gm16845	Dpp7
Adm	Ecscr
Hist1h3c	6720489N17Rik
Zfp689	Gnpda1
Heatr2	Gm4944
Btbd2	Atp5k
Nthl1	Smpdl3b
Atxn2l	D630045J12Rik
Tnfrsf23	2210417A02Rik
3110040N11Rik	Vash2
Ptgis	Cnp
Stat2	Cyp2s1
Mxd1	Lrrk1
Pick1	Dnmt1
D6Wsu163e	Glt1d1
Oaz2	Tmem121
Kctd15	Prps2
Ercc1	Rnasel
AI854703	Prkcdbp
Slc22a23	Nipa1
Gm6654	Pdp1
Tldc1	Ndufa3
Fxr2	Zbtb4
Trap1a	Ddx39
Nfkbib	Eif2ak4
Nr4a1	Acot10
Rbm18	Sspn
Cdcp1	Twsg1
Rassf8	Cpne3
Srfbp1	Atp5g3
Hist1h4d	Rfwd2
Emp1	Ly6e
9130011E15Rik	Zfp395
Rint1	Sri
Ddx39b	Ano6
Cuedc1	Ncapd2
Ring1	Dtx3l
Map4k1	Etfdh
Tcof1	Dna2
Rbpj	Sgms1
Dclre1b	Hmgb3
Hspb1	Kctd11
BC005764	Dock7
Kcnf1	Ifitm2
D030028A08Rik	Papss1
Prpf40b	Lgr4
Zfp110	Ftx
Zfp941	Ano1
Tollip	Tspan5
Katnal1	Gramd3
Tbrg1	Pds5b
Fibp	Sesn1
Fam195b	Clcn4-2
Esf1	Zfp27
Mus81	Ube2l6
Zwint	Hist1h2af
Strip2	Gpsm2
Tecpr2	Tgif2
4931423N10Rik	Slc25a12
Zfp639	Plscr4
Dqx1	Myof
Csad	Capn7
Grpel2	Bcl9
Trpm4	Mrpl34
Mafg	Stim2
Smim19	Mtfp1
Arrdc2	Dusp23
Adat2	Lmnb1
Hsf2bp	Cenpm
Gsto2	Zhx3
Snrnp48	Dmxl2
Ccdc47	Acat2
Pim2	Tfdp2
Klhl15	Fam134b
Rpl19	Parva
Trex1	Cnot6
Nudt8	Tgfbr2
Jarid2	Ppa2
Gpr137b	Ccnyl1
Dcun1d3	Plcd3
Afap1l2	Cep19
Rpusd4	Lamtor1
Gtpbp4	Dhrs11
Cmss1	Klhl5
Adck4	Gcc2
Cmtr2	Npcd
B9d2	Lipa
Klhl21	Mmp11
2310014L17Rik	Npnt
Nr1d1	Mir182
Ulk3	Zfp846
Il17rd	Bnip3
Lemd2	AB041803
Fam129a	Mppe1
Ttf1	Glis2
Spred3	Fam65a
Sepw1	Rev3l
Mir107	Tusc3
Eid2b	Plek2
Klhl36	C630043F03Rik
Adat3	Tmtc3
Dcxr	Tmem200b
Cyba	Asph
Lenep	Reep3
Rps23	Trim37
Zswim4	Prpf4b
Zfp787	E2f7
Gng13	A530054K11Rik
4930432K21Rik	Zfp961
S100a8	Cdk2
Dhps	Skiv2l2
Eif4ebp1	Tfdp1
Setd6	Pias3
Slc7a6os	Sfxn5
AU040320	Ap5m1
Icam1	Mybl2
Ypel3	Exoc4
Slc19a1	Nfat5
Mtf1	Pstpip2
Dusp27	Aes
R3hcc1l	Ost4
Pla2g5	Bdh2
Zc3h10	Ung
