# Supplementary material for: Lysine‐specific demethylase 1 deletion reshapes tumour microenvironment to overcome acquired resistance to anti‐programmed death 1 therapy in liver cancer
Source: Clin Transl Med. 2025 May 12;15(5):e70335. doi: 10.1002/ctm2.70335 (PMC12069797; doi:10.1002/ctm2.70335)
Supplement: Supplementary file 17 — Supporting Information [file CTM2-15-e70335-s018.xlsx]

## Sheet: PBMC
Up(log2(OG-L002/NC)>0.58)	Down(log2(OG-L002/NC)<-0.58)
Lepre1	Hbb-bs
Whamm	H2-Q6
Fgfrl1	Dnah2
Ppic	Mfsd6l
Ubr4	Eya2
Phka2	Cyp1a1
Nr1d2	Pilrb2
Rictor	Cth
BC020402	Dscaml1
Il7r	Ccnjl
Kbtbd11	Olr1
Tap2	Tfec
Anapc10	Rasl2-9
Chil1	Mdga1
Fam193b	Col15a1
Prmt2	Ulk4
Abtb1	Amdhd1
Plekha4	Cstad
Vgll4	Pir
Il20rb	Wnt10b
Arhgap12	Sv2b
Arsg	Foxf1
Slfn1	Aldh1a2
Ptprf	Slc22a4
Srgap2	Tm4sf1
Itga6	Gamt
C1qtnf6	Pde1c
Fbxw4	Ptk6
Ncln	Tmem35
Pbx2	Ccl22
Topbp1	Ednrb
Slc25a40	Nqo1
Car15	Ptprm
Zfp658	Emr4
Irf9	S1pr3
Noxo1	Calr4
Birc3	Ugt1a7c
Cd247	Amotl2
Armcx1	Ptgs2
Gm16062	Tpm2
Casc1	Serpinb8
Idnk	Bnipl
Setmar	Oaf
Wbscr27	Dpf3
Ccdc38	Dchs1
Mex3a	Mrvi1
Rpl12	Robo4
Cipc	Slc27a6
Galc	Gdf3
Dvl3	Ptplad2
Igfbp1	Rhov
Ak7	Foxs1
Mllt3	Gm13807
Ift88	Mmp14
Megf8	Apol7c
Gpr132	Apc2
Epor	Dlc1
Trim69	Tfr2
Zscan18	Ms4a7
Srebf1	Map1a
Zbtbd6	Dnmt3l
Ctla4	St18
Pkd2l2	Zfp612
Ubap1l	Wfdc17
Galnt6	Cds1
Samd3	Tsku
D830031N03Rik	Pkp2
Frs3	Egfl6
Pja1	Oscp1
Tmem86b	Marco
Trim39	Parvb
Rab6b	Rnf217
Gfm2	Pf4
Pde8b	Ptafr
Cyp4f13	Fscn1
Gpr137	Timd2
Cnga1	Rps6kl1
Ubxn11	Lurap1
Clcn7	B9d1
Sh2d4b	Gm6377
Chst2	Dkk2
Gata1	Tmprss13
Pros1	I830077J02Rik
Sez6l2	Clec4n
Ip6k1	Cd300ld
Heatr5a	Il6
Tanc2	Abcc3
Pkp4	Cxcl3
Sfn	Cacna1g
Ppapdc1b	Arhgap44
Pacsin3	Esr1
Sult2b1	Rap1gap
Tspan8	Frmd5
Pnpla7	Tie1
Rasgef1a	Fgf11
Hoxd8	Fam161a
Klhl4	D130017N08Rik
Hist2h2be	Ascl2
Syt6	Upp1
Bbs10	Plcd4
Pdp1	Pcdhga1
Mccc1os	Zc3h12c
Zap70	Spp1
Clcf1	Stfa2l1
Zfp219	Zbtb32
Snx33	Snora81
Gtf2i	P2ry6
Mettl8	Ceacam2
Myb	AI848285
Doc2g	Trpm5
Oplah	Clec4e
Ank2	Apoc2
Lrrc16b	Grin2c
Nlrp12	F9
Zfp488	Mycn
Tha1	Car9
Bcl2l11	Cd180
Phf11c	Reep6
Iqcd	Fmn1
AW046200	Thbs1
Ikzf2	Pvrl2
Tmem14a	Hmox1
Hsd17b13	Nrp2
Rbm33	Spag17
Grk4	Pld1
Sap25	Nrap
Csad	Sema3d
Ralgps1	Arhgap20
Irf7	Loxl4
Thsd1	Slco2a1
Tiam2	Flrt3
Amt	Ranbp3l
Inf2	Ccdc148
Trappc6a	Rbm44
Thada	Ackr2
Npc2	Arhgap22
Casz1	Slc6a12
Gm11127	Zfp354b
Tnfrsf22	Slc6a13
Sfmbt2	Smco3
Gin1	Serpina3h
Peli1	Olfr920
Neto2	Cd300e
Msrb3	Adora2b
Camk4	Nmrk2
Cblb	Cxcl2
Gatsl3	Gm10791
Prss36	Chrne
Slc25a36	Nccrp1
E130112N10Rik	Cbr3
D430042O09Rik	Treml1
Cbx2	Nrtn
Pcgf2	Dnajb3
Acad10	Ptgr1
Upk1a	Trem1
Snx7	Lifr
Tagln	Sox8
Ifi27	AV039307
Degs2	Sema6d
Map3k15	Zfp385a
Acrbp	Ido2
Mycl	Plekhs1
Shc4	Irg1
Tmem201	Cyr61
Mfsd2b	Wnt10a
Smchd1	Sh3pxd2b
Notch4	Emid1
Mtss1l	Apol10b
Ttc3	Tgm2
Inpp4b	Tgfb3
Ubash3a	Gm14005
H2-T23	Cd244
Col4a1	P2ry13
Dlg4	LOC102634101
Pls1	Mrc1
H2-Bl	Endou
BC030307	Angpt1
Dnmbp	Lilra6
Slc25a27	Il1a
Limk2	Hddc3
Prpf40b	Gm8221
BC022687	Met
Wsb1	Il1rn
Mid1	Cmklr1
Tbx6	Htra3
AI182371	Hes1
Selp	Cygb
Dand5	Pcdhga4
Tagap	Vcan
Phf21b	Ahrr
Zmat1	Fpr1
Shpk	Klrc3
Rgs9bp	Fras1
Inpp5a	Slco5a1
Gldc	Dio2
Vipr2	Tmem132c
Rab3b	Dpp10
Cers3	Lipg
Hic1	Rab39b
Ttll13	Myoz3
Nebl	Micall2
Fam228b	Ttc25
Hoxa3	Sh2d4a
Alox15	Pomgnt2
Ampd1	Slc44a3
Tmem79	Eps8
Zbed6	Ip6k3
Zfp647	Erich6
Pdzd3	Zfp457
Ttc30a2	Nkx2-3
H2-Q5	Gm10768
Leprel4	Hand1
Cyp17a1	Usp50
Klk7	Depdc7
Fyb	Tox2
Arid3c	Ldhal6b
Apon	Gm17801
Car3	Cdkn2b
Tmem98	Il23a
Neurl3	Gpx7
Sox15	Bcat1
Tppp3	Ascl4
Cd164l2	H60b
Gins1	Gm4984
Tgif1	Cdkn3
Timm8a2	Cib2
Mipol1	Wnt11
Gm12504	Il5ra
Bre	Shank1
H2-T9	Kctd14
Cyp2d22	Prss23
Nthl1	Pcdhgc5
Klrc1	Mlkl
Odc1	Fitm2
Gabra2	Cd14
BC068281	Treml4
Gm12216	Slc7a8
Hist2h2aa1	Pid1
Zfp184	Gzma
Gm8817	Cldn10
Dcun1d4	Mmp19
Mettl7a2Higd1c	Lpar3
Endov	Tmem252
Nxf1	Tnfsf4
Acsl3	Arhgef10l
Ikbke	Il18
Rnls	Utf1
Gpm6b	Kcnk13
Scd2	Ceacam1
Tmem204	Ms4a1
Pyroxd2	Pla2g7
Trpc2	Spdya
Prdm15	Nlrp10
Lamb3	Kdr
Fkbp7	Lgalsl
Synpo	Gm3716
Wnt2b	Sult4a1
H2-M3	Wnt6
Parp10	Spata7
Rpl34-ps1	Hfe
Chdh	Zfp462
Pcolce	Gm5595
Fcrlb	Gstm1
Zfp960	Pltp
Zfp523	Srpk3
Tecpr1	Prtn3
Zfp97	Fzd1
Rabep2	Dlgap3
Abcb9	Gpr4
Rhou	Myzap
Xaf1	Csf1r
Satb1	Nid1
Gm10516	Il1b
Nfkbia	Otos
Stat5a	Plekhh1
Cyp26a1	Nxpe2
Nfia	Wnt5a
Khdc3	Tlr4
Gimap6	Art5
Pkmyt1	Fgd2
Slfn8	Fut4
Tatdn1	Sh2d1b1
LOC100503496	Ttbk1
Prkcz	Rusc2
Fbxw13	Mmp13
Iqcg	Gpr126
Socs1	Myadm
Spred3	Fabp4
Nphp4	Cdkn2a
Col9a3	Camk1
Ccdc138	Tceal8
Aoc2	Msantd3
Col4a4	Mical2
Gm3448	Tmsb15b1
Daam2	Nmral1
Cped1	Hist3h2ba
Chrna2	Egfl7
Ogdhl	Rab27b
Cdkl5	Unc13a
Thbs3	Flt1
Trp53cor1	Bai2
Fndc5	Satb2
Camk1g	AI414108
Siglec5	Zfp541
Fam169b	Hnf4a
Gja6	Itga2
Ccr10	Hmga2
Fbxo39	Cdh5
Cd28	Mmrn2
Nkapl	Fgf1
Cep162	Ttc12
Slc22a23	Adamtsl5
H2-Q4	Tmem136
Bend4	Fermt2
Olfr99	Scamp5
Gm11944	Stox1
Snx29	Bicc1
H2-T22	Gfpt2
Hist1h3e	Nos1ap
Spata5l1	Ccdc79
Eqtn	Nr5a1
Arid5a	Glis1
Tmem88	Smoc2
Mfsd11	Slc6a4
Hist1h2ac	Chgb
Tubb4a	Mslnl
Ovol1	Iglon5
Pcdhga12	Rgl3
Aqp7	D030047H15Rik
Stat5b	Kcnk10
H2-Q7	Cnksr1
Gm7367	Il17rc
Ssc5d	Gatm
Zfp281	Bpifc
Lrrc4b	Cutal
Eomes	Catip
Camk2n1	Fndc8
Dos	Ocstamp
Efhc1	Pllp
Arap2	Hsd11b2
Stk32c	Smarcd3
Srgap3	Mxra7
Gm13288	Aldoart2
Dock6	Gm13293
Scnm1	Art3
Hipk4	Hsd17b14
Ptgir	Actg2
Podxl	Ccl24
Plvap	Wdr54
Ccdc122	Ppbp
Gm16740	Gstt1
Dnah17	Hes7
Tnfrsf25	Icam4
Bard1	Ptpla
Slc12a7	Calca
Kif1b	Pdzk1ip1
Mink1	Gm2011
Pde1b	H2-M5
Lrfn4	Rnf128
Hoxa5	H2-Q10
Purg	Strip2
Ddx43	Gpnmb
Grin3a	Ube2e2
Fam149a	Spic
Ak4	Tceal3
Matn2	Slc8a1
Syce1l	Mx1
Slc27a5	Ppap2b
Zc3hav1l	Slpi
Nap1l5	Hmgn3
Lrrc48	Pigr
Mttp	Tlr8
Kmt2a	Tmem150c
Trim34b	Smad6
H2-Q8	Dmrt3
Dtx3l	Tbx3
Nlgn3	Cxcl1
Chn1	Srxn1
Pex6	Ppp1r2-ps3
Tmem220	Clec4d
Wfikkn1	Mgl2
Ulk1	Slamf8
Itgb4	Procr
Mzf1	Naaa
Chd2	Dnah10
Tspan10	Tgfb2
Gm3317	Dlk1
Has3	Itgad
Vash1	Ngfr
Ranbp10	Tex38
Sspo	Klra14-ps
Pik3r3	Lhfpl2
Qprt	Nostrin
Wnt4	Gm14322
Ccdc169	Ceacam19
Rgmb	Tnni2
Gsdmc4	Spns2
Rnf157	Zak
Gm14137	Gas7
Oas1b	Slc9a3r2
Mov10	Nxpe4
Lgr4	Ccl9
Zswim8	Macrod2
Ret	Lnx1
E130307A14Rik	Rtn2
Tigd3	Aldoc
Ccdc62	Cd36
Fam160a1	Clec4a3
Dleu2	Scin
Gal3st4	Hvcn1
Btnl2	Pcdhgb4
Car7	Fcgr1
Itk	Ptpn6
Slc2a4rg-ps	Ifitm2
Srcrb4d	Alpl
Itgb3	Osbpl1a
Lipt1	Slc11a1
Usp11	Vwf
Gm19557	Unc5b
Prrt2	Naip1
Lyst	Cntnap1
Mtfr2	Gm2373
Rtp4	Colec12
Mxd1	Bcar1
Rundc3b	Syna
Klhdc2	Cav2
Vps37b	Kcnj14
Ncapd3	Cyp46a1
Pole2	Nrg1
Gm6623	Gapt
Lamb2	Gng3
Lgr5	Fads2
Klra3	Art1
Tert	Kdelr3
Itih2	AI839979
Alas2	Rasl10a
Slc6a19os	Fkbp1b
Itgb1bp2	Ckb
Hus1b	Gmds
Clstn3	Rab11fip4
Ttc36	Gpr35
Fndc7	Pld4
Cpxm1	Naip6
Ctdspl	Cd63
Sec14l2	Kcnj10
Sult1a1	Pira2
Cd274	Fcrl5
Rnf145	Hivep3
Rasl12	Tnfaip2
Ngb	H1fx
Lrrc27	Slc7a11
Ppfia4	F10
Notch1	Adamts7
Ccdc63	Sema7a
Fetub	Sash1
Dnase1l2	C1qa
Rin1	Vpreb3
Trim72	Phf11a
Gen1	Gsta4
Abcc10	Xcr1
Ccdc18	Tlr9
Psmb9	Ier3
Cd69	Ryr1
Igip	Pard3b
Gramd3	Epb4.1l3
G530011O06Rik	Emr1
Rgs16	Vill
Fbxo27	Map2k3os
Cox6b2	Fcgr2b
Kcnip2	Pycr1
Ccdc73	Bex2
Scn8a	Fblim1
Rdh5	Amer2
Fbxl12	Dmwd
Col20a1	Sox5
Zpbp2	Spib
Efnb3	S100a6
Zc3h6	Adap2
Itga2b	Pirb
Shisa4	H2-Eb1
Reps1	Lrrc25
Tmie	Gm13275
B230216G23Rik	Abcd2
Gbp3	Slc41a2
Ubr2	Fabp5
Pim2	Wtip
Psd	Csf2rb
Gm8801	Pcdhga11
Klri2	Dtna
Slc4a4	Asb2
Isoc2b	Pla2g4a
Ggnbp1	Nap1l3
Col11a2	Tlr2
Polg2	Tnfrsf13b
Lzts3	Cxcl16
Tbc1d30	Skint3
Pdzd7	Fbxo48
Fam198a	Daf2
Pet117	Tmem176a
Gm7120	Ccr6
Abca13	Ncs1
Prune2	Rab31
Fbn1	Me1
Tenm3	Tcfl5
Sdk1	Fgfr3
Ncan	Ear2
Megf6	Mmp25
Gm4532	F2rl3
Klhl31	Arl6
Myh4	Serpinb1a
Igfbp5	Rab30
Lamb1	Snord22
Rgs8	Pls3
Sorcs2	Havcr1
Tmod2	Bub1
Fgd5	Cacna1h
Zfp532	Gm15987
Gm20597	Ctsg
C4b	Lacc1
C4a	Slc40a1
Zfp697	Efcab7
Cachd1	Itgb5
Jam2	Slamf9
Prkg2	Anxa4
Spry4	Serpine1
Kazn	Msr1
Atp8b5	Ric3
Celf5	Gm14327
Nckap1	Clec4a2
Psmb11	Tgfbi
P2rx3	Cd80
AI464131	BC035044
Sox9	P2ry1
Oprd1	Dusp3
Col6a1	Tmem126a
Ankrd34b	Sgpp2
Rtkn2	Hmga1
Pcdh1	Ptpru
Csgalnact1	Stard13
Wdr78	Enah
Ddn	Kif21a
Slc1a1	Ptprb
Ppp4r4	Exph5
Gadl1	Col6a3
Ror1	Flnc
Vwce	Gucy2e
Tcp11l1	Kif1a
Rasl10b	Dysf
D930020B18Rik	Nova1
Lrp2bp	Wwtr1
Prdm10	Sh3d19
Barhl1	Atp8b1
Slc30a2	Ppl
F830016B08Rik	Arhgef28
Gpr111	Etl4
Tmprss6	Car8
Steap4	Dagla
Nphs2	Asap3
Mb21d2	Cc2d2a
Shroom1	Abcc2
Ttll9	Gpr133
C1s1	Ccdc40
Il21	Cecr6
Ces2g	Osmr
Lgals12	Nlrp1a
Cyp2ab1	Rgag4
Oit3	Lpar4
Sgtb	Cldn19
Cysltr1	Pdzrn3
Ppp1r3c	Nr3c2
Esrp2	Lrp1
Ccdc13	Lpin3
Vmn2r97	Kcnk3
Pklr	Tspan15
Xkr6	Spag16
Gspt2	Dctd
Atp4a	Cx3cl1
Drc1	Gja1
Bcam	Cxcr2
Nr1i2	Fam20c
Ppp1r3g	Trpm1
Etnk2	Xkr5
Serpinh1	C6
Serpind1	Fgf23
Hyal1	Tcerg1l
Fbxo24	BC030867
Gm1141	Hoxa1
Tfap2e	Cd300lg
Lrrc10b	Bmp6
Efcab11	Rhoj
Rerg	Padi6
Ovol3	Serpinb2
Mall	Ccdc8
Krt86	C86187
Npff	Apod
Adc	Mybph
Apol8	Stc2
Spdef	Olfr1372-ps1
Abra	Mmp10
Prph	Ffar3
Lmcd1	Atp6v1c2
Rgs20	Sphk1
Fgf17	Hoxa4
Trim17	BC051628
Twist1	Tmem200b
Rem1	Gstm7
Rab38	Enho
Rab17	Grrp1
Klk9	Asgr1
Lrrc23	Cabp1
Rab26	Nxnl2
Bbs5	Capns2
Tmem30c	E030018B13Rik
Dppa4	Slc25a43
Calr3	Mnd1
Hormad2	Cryba4
Gm10406	Lyz2
Akr1b7	Tubb2a-ps2
Adipoq	Slc43a1
Tcf21	D630032N06Rik
Scg5	Slc15a3
Slc25a41	Apoo
Dnajb7	Clec4b1
Farp1	Lrrc75b
Hdhd3	Bcl2a1a
Myl9	Tlr13
Rab13	Gm15880
Thrsp	C1qc
Mfap2	Bcl6b
Tnni1	Pard6b
Olfr1392	Tmem158
Fcer1a	Faim3
Ucn2	Gk5
Npm2	Rassf4
Gstt4	Sqle
Dync2h1	Dgkg
Ubd	C5ar1
Gzmc	Nox1
Mpp4	Napsa
Fbxo36	Ddit4
Gm17455	Nlrp3
Khdc1c	Socs2
Gm10560	Zfp947
Myl1	Papss2
Clic3	F2rl2
Orm1	Ebi3
Ptger2	Tbc1d8
Cldn20	Tyms
Pik3ip1	Ebf3
Lgals7	Cd22
Ankrd60	Ankrd33b
Igsf23	Myo5b
Col27a1	Stbd1
Gimap3	Igsf9
Asphd1	Actr3b
Ppp1r13l	Cebpa
Gm590	Nfam1
Atn1	Cd72
Dbndd1	Cd5l
Gm4832	Lair1
Catsper2	Lpcat2
Tex2	Nek6
LOC101055769	Spire1
Lrrc51	Kif18b
Parp9	Wnt5b
Mpp7	Rab32
Sag	Snx24
Zfp93	Ctgf
Slc25a2	Smim6
Il12rb2	Adam8
Pgpep1l	Fibcd1
Spatc1	Pik3r6
Wdr62	Dbn1
Cdk3-ps	Svip
Terc	Prkcg
Zfp473	P4htm
Gm9776	Atad3aos
Ikzf4	H2-Aa
Apln	H2-Eb2
Slc39a2	Sulf2
BC005764	Dock1
Gm13283	Sort1
Serpine2	Grip2
Ugcg	Hs3st3a1
Hlf	C630043F03Rik
Nlrc5	Zfp503
Gimap4	Uchl1
Samhd1	P2rx7
Mpzl3	Ldoc1l
Sema4c	Mrgpre
Cercam	Ahr
Tnnt3	Hebp1
Fscn2	Gca
Ankrd22	Dkkl1
Tmem91	C1ra
Crem	Crisp3
Slc16a4	Aph1c
Stat2	Rab11fip5
Tnfrsf23	Cadm3
Spata1	Pak1
Hspb6	Zfp870
Tnn	Cbfa2t3
Gm14403	Fam43a
Smoc1	Akr1b8
Gprin3	Gm13889
Bgn	Tnfrsf13c
Cpe	Tmem238
Chia1	C1qb
Klra7	Asap2
Spatc1l	Gng11
Tnfaip3	Cdk6
Pygm	Ackr3
Cyp4f41-ps	Arhgef40
Gm8234	Wwc2
Col8a2	Mpeg1
Spats2l	Mitf
Otoa	Tnfrsf11a
Mfsd7c	Ston2
Gzmb	Marcks
Trpc6	Kcnip3
Pla2g3	Fzd3
Il4ra	Col14a1
Gdpd3	Col2a1
Amn1	Anks6
Mss51	Slc22a3
Gm7030	Cd276
Pram1	Des
Ptprv	Arhgef9
Znrd1as	Aicda
Inadl	Ift43
Als2cl	Troap
Fosb	Gm5124
Slc5a3	Ccno
Car12	Crlf1
Ntrk1	Cd209c
Gpr137c	Crisp1
Nespas	Cox6a2
Parp14	Rims3
Zdhhc23	S100a4
Mrgpra2b	Ank1
Lsmem1	Cd300lb
Fam26f	Fzd7
Slfn9	Gpr114
Shf	S1pr5
Uxt	Nudt2
Ica1	Vcam1
Gm15133	Padi1
Gm5803	Specc1
Gm766	Gcat
Nfe2l3	Cfb
E130311K13Rik	Jmjd7
Lrrc24	Ly6d
Fam83d	Slc16a10
Klre1	Stac2
Ccl25	H2-Ab1
Ptges3l	Bhlhe41
Snhg10	Syn1
Gm3893	Lix1l
Syngr1	Eepd1
Hecw2	Serpinb7
Mgam	Sgms2
Jph3	Ephx1
H2-K2	C530005A16Rik
Adcy4	Soga1
Ovgp1	Fpr2
S100a14	Dmxl2
Hgf	Pvrl4
Meg3	Gm16523
Tap1	Aph1b
Perp	S100a11
Sh3d21	Magohb
Ctsk	Stap1
Hist2h3b	Chst3
Slc37a3	Tmem150b
Klhl11	Cdc25c
Gm10640	Gm2518
Klra18	Cacnb3
Lama5	Pdgfb
Ankrd55	Gprasp2
Trpm2	Kctd21
Cdc42bpa	Cd300a
Ager	Ppap2a
Olfml2b	Ifitm10
Mtag2	Plaur
Gm13278	Depdc1a
Zswim5	D8Ertd82e
Eno3	Lpar5
Zfp708	Marcksl1
Prrx1	Arhgap23
Pard3	F13a1
Klra9	Rnd3
Stx1a	Gm13546
Neb	Mapk13
Hist1h3c	Pcdhgc3
Tmod4	F420014N23Rik
Zfp651	B4galt6
Tex264	BC028528
Slc15a2	Tram2
Sec61g	LOC100861615
Lcat	Ciita
Arl4d	Gpr137b
Acacb	Hdc
Gria2	Rnd1
Igdcc4	Lmo2
Ankrd6	Creg1
Sema4g	Fam114a1
Abcg4	Thy1
Npas4	F630111L10Rik
Gm10584	Abca8b
Gm4787	Tlr7
B4galt2	Ltbp3
Htra4	Cdh11
Sp5	Npas2
Tmem59l	Smyd1
Ncmap	Arhgef37
Rhox8	Gm2027
Tmem240	Slc16a5
Tmem202	Fam65c
Gvin1	Aspn
Myo1a	Cebpd
Boll	Pstpip2
Cnbd2	Pigz
Igsf11	Gm711
Ly6g5b	Dyrk3
Klrb1b	Pla1a
Klra8	Ces2c
P4ha2	Ces2d-ps
Gm614	Cpq
Ccdc106	Arg2
Ust	Angptl4
Prom1	Rgs18
D630039A03Rik	Clec4a1
Tmem140	Olfm2
Mettl20	Fnip2
Zbp1	App
Atp2a1	Rnf39
Fosl2	Plac8
Pcdhgb8	Fcna
E2f7	C130026I21Rik
Dusp10	Olfr543
Cst6	Trem2
Fam83e	Cmtm8
Tmem25	Pilrb1
Carns1	Pilra
Henmt1	Lgals3
Muc1	Pira6
Tigit	Cr2
Sntb1	Zfp296
Lalba	Tbc1d9
Zmynd10	Rasal1
Dusp8	Cd24a
Scrt1	Cacna1e
Asb5	Zeb2
Wnk4	Gm6607
Gbp9	AI607873
Npb	Ccdc88a
Nlgn2	Anxa3
Adam22	Fgr
H2-Q9	Il4i1
Gimap9	Pcdhgb6
Tmem116	Tm6sf1
Airn	Hmgb1-rs17
Cish	Paqr9
Tecta	H2-Oa
Trim66	Dcxr
Ltbp2	Kcnk6
Hunk	Zc2hc1a
Oasl2	Tusc1
Tnfrsf19	Sema5a
Vash2	Tmem51
Proser2	Ddr2
Slc5a5	Intu
Fap	Klrb1c
Gpr21	BC026585
Klrg2	Plin2
Tcp10b	Slfn5
Slc23a3	Fgd4
Klhl10	Slc43a3
Pawr	Stab1
Sugct	Ccr1
Gm10125	Mettl4
Mrgpra2a	Aif1
Grik5	Nme4
Gm10451	Arl11
Tuba3a	Gpam
Fabp7	Spint1
Il17c	E2f2
Zpbp	Tmem176b
Gfi1	Rasgrp3
Mt2	Adap1
Slc17a8	Per2
Gm4070	AF251705
Prrg4	Aim1l
Syde2	Pacrgl
Nkd1	Ptpn14
Mtmr7	Fam212a
Fbxo47	Il13ra1
Tssk4	Fam213b
Fam184a	Ifnlr1
Gm8909	P2ry2
Acvr1c	Lat2
Awat2	Magi1
Dnah8	Spns3
Prrg1	Cacna1s
Zfp112	Mef2b
Cd46	Zfp428
Tg	Zfp300
Gp5	Pde4a
Gm5176	St5
Klhdc1	Fam83g
Slc3a1	Hp
Crip3	Gas2l3
Scn5a	Smim5
Espnl	As3mt
Npc1l1	Mafb
Stag3	Klf8
Galnt16	Ccdc69
Ar	Ift22
Lrrc17	Dnajb14
Ccdc11	Mocos
Klf5	Rad51
Hist1h4h	Plekho2
Olfr164	Mreg
Siah3	Scarb1
Glis2	Nrxn1
Ntn5	Mettl1
Gm4759	Thrb
Fasl	Tenc1
Abcb1b	Btbd3
Ica1l	Spef2
Egfl8	Adrb1
Bglap	Csdc2
Il18rap	F11r
Itih5	Mag
Fanci	Pvrl1
Dach1	Fstl3
Tbr1	Cd74
Iqsec2	St14
Rapsn	Cybb
Acer2	Basp1
Bdkrb1	Hcrtr2
Tmc4	Prkcdbp
Fam132a	Rsg1
Cdo1	Guca1a
Gm12060	Ccnb1
Fam219aos	Cd200r1
Abcg1	Hist1h2af
Abcb1a	Flt3
Spry2	Ncr1
Phactr3	Kcnj1
Abcg8	Smim3
Cdkl4	Sowahc
Sec31b	Cx3cr1
Zeb1	BC048609
Akr1c12	F630028O10Rik
Rab33a	Sh3bp4
Hr	Tma16
Psd2	C030016D13Rik
Tnnt1	Wdpcp
Lyrm7	Podnl1
Serpina3g	BC049352
Foxc1	Olfm4
Dnajb13	Gpr84
Prox2	Ankrd66
Lmtk3	Gm13139
Syt15	Gsto1
Hist1h1e	Dnph1
Gm16938	Srms
C530008M17Rik	Tspan33
Cpt1b	Kcnj16
D6Ertd474e	Ramp1
Slc22a21	Pxdc1
Gm13032	Dtx4
Bricd5	Sdc1
Ppp1r3f	Dmpk
Raet1d	Mfsd12
Cxadr	Prr5
Irf1	Art4
Gm8979	Tet1
Pmepa1	Plxdc2
Tnxb	Kcnh4
Muc19	Igsf6
Adamts3	Ccr3
Dlg5	Adhfe1
Ephb2	Pde4c
Elfn2	Tox3
Tns4	Plcd1
Grm5	Pik3ap1
Oxtr	Opn1sw
Plekhg4	Nav1
Gpr152	Zfp879
Klra4	Slc1a2
Btbd18	Snhg18
Pcsk9	Endod1
Fam179a	Epn2
Ajuba	Emp1
Hkdc1	Immp2l
Scarf2	Rasl11a
Hmgcs2	Gm4349
Arhgef33	Cdkn1a
Kiss1r	Chac1
Fam171a2	Ly86
Sele	Kifc3
Postn	Ppm1e
Gal3st2	Rmdn2
Aspg	Alox5
Kirrel3	Fam129b
Ism2	Kitl
Gper1	Mxd3
Gpr82	Pkd2
Plch1	Map6
Foxd4	Ncf4
C1qtnf3	Txnrd1
Gulo	Cst3
Pla2g2d	Glrx
Pate2	Aqp9
Cplx1	Serpinb9
Dll3	Id3
Gm5464	Cacna1d
Slc7a10	Ppp1r14a
Slc22a20	Mvk
Casq1	Steap3
Heatr9	Srcin1
Plet1	Itga7
Serping1	Sparcl1
Krt80	Icam5
Tspan7	Tnfrsf11b
Sostdc1	Tmbim1
Efcab4a	Mfsd7a
Fbxo15	Creb3l1
Noxa1	Timd4
Il5	Slc36a4
Tm4sf20	Cd81
Tssk1	Klra5
Gm6277	C430002N11Rik
Sirt5	Trim36
Gzmm	Hspb1
Gm684	Asns
Fgl1	Mcpt8
Crnde	P2rx5
Gpbar1	Lynx1
Cacng4	Cd200
Dcdc2b	Spag8
Col4a3	Disc1
Dqx1	Ptprj
Spry1	Tfb1m
Ccl19	Pqlc3
Hist1h2ak	Bank1
Cntf	Fndc4
Jmjd7-pla2g4b	Tnfrsf21
Fam229a	Nrip2
Spa17	Dnaaf1
Rarres2	Tomt
Ccl8	Csf2rb2
Gm3500	Ppp1r1a
Efemp2	Gm15787
Cyp2d26	Gyk
Ctrl	Bcl11a
Gpr182	Fam129a
Hist1h4c	Rtn1
Sh2d2a	Fcrla
Ghr	Ehd2
Slc12a8	Lilrb4
Hist1h4f	Hdac9
H2-M10.2	Grasp
Cenpp	Siglecg
Scnn1a	Parvg
Msh5	Cby1
Col7a1	Pcyt1b
Olfr856-ps1	Cit
Mt1	Dzank1
Megf11	Mcf2l
Lgi4	Plxdc1
Pln	Rab3il1
Syne4	Scimp
Hist1h2bj	Nrn1l
C2cd4b	Sirpa
Xntrpc	Tube1
Hsd17b1	Tcf7l1
Slc23a1	Pik3c2b
Hectd2	Gp1bb
Plagl1	Amd1
Fndc9	Fes
Dlgap1	Tyrobp
Stac3	Deptor
Ccne2	Derl3
Hist1h3h	Adrbk2
Cxcl9	Gpr56
Cpne9	Gdpd1
Adtrp	Kcnj8
Cyp4f17	Mr1
Syt8	Gm7609
Shd	Dram1
Klrb1f	Kntc1
Crabp2	Lss
Grifin	Fut10
E230029C05Rik	Bspry
Pcdhgc4	Gm20199
Hist1h4n	Clcn5
Elavl3	Tgfbr3
Stat1	Cd7
Mylk4	Mx2
Pnldc1	Psrc1
Ly6i	Dtx1
Rmrp	Clec5a
Rab25	Pdlim4
Ifi47	Gstt3
Ecm2	B3gnt8
Plekhd1	Ugt1a6b
Nefm	Coro2a
Slc28a1	Gclm
Syt3	Osgin1
Gm10364	Adam19
Klra13-ps	Rhobtb1
Fhl2	Sbk1
Scx	Pex11g
Pinlyp	Smpdl3b
Gm3002	Ctnnd1
Scd3	Arrdc4
Cybrd1	Fcrl1
Tstd1	Dmbt1
Col19a1	Sema4a
Slc16a2	Dock7
Sbsn	Aldh2
Alpk3	Rab39
Apom	Cyp4f16
Efcab5	Il1r2
Dll4	Syt12
Ppp1r32	Agap1
Klra2	Rps29
Sh2d5	Clec7a
Zfp91Cntf	Swap70
Pcdhga8	Rsph9
Hist2h4	Myo18a
Ninl	D030028A08Rik
Adra2a	Ncapg2
Oprl1	Acoxl
Irgm1	Sit1
Foxj1	Plcd3
Thnsl2	Pparg
Gabrd	Dhdh
Chd5	Ptprk
Hist1h3b	Cnrip1
Hist1h4k	Fgl2
Gm15645	Atox1
Irgm2	LOC100038947
Col5a2	Sh3rf1
Strc	Anpep
Atp2b2	Ptpro
Abca17	Naip2
Tppp	Mapt
Abcb11	Phactr2
Klhl23	Cmpk2
Cfh	Tmem26
Inhbb	Ccdc78
Has2	Cd93
Rimkla	Atp1a3
Gm11201	Cyfip1
Tcf24	Polr2k
Slc26a8	Vim
Yap1	S100a8
Tmem30b	Sh3bgrl
Cntn1	Zeb2os
Hnf1a	Cstb
Vwa1	Plxna1
Mylk3	Gm16702
Sertad4	Dab2
Aif1l	Tlcd2
Podn	Pcdh19
Tmem130	Nfasc
Kcns1	Plxna4
Pp2d1	Cubn
Gm12522	Scube1
Bmp8a	Gpr116
Tmprss11d	Rnase6
Shcbp1l	D10Bwg1379e
Matn1	Lrp4
Gm10433	Adam12
Khdc1a	Adamts2
Rtbdn	Synpo2
Lman1l	Tnc
Lypd3	Myo5c
Fgb	Cttnbp2
Hpx	Phldb2
Vstm2b	Scn11a
Pla2g10	Hspa12a
Rnf183	Myrf
Rnf208	Kcnj2
Areg	Arhgap28
Vsig2	Antxr1
Zfp389	Slit1
Pvalb	B3galt1
Gpihbp1	Arhgef26
C4bp-ps1	Alx4
Ifitm5	Cyp1b1
Nupr1l	Hykk
Arpp21	Ephb4
Aire	Pira1
Clec9a	Egf
Gm14378	Hsd17b7
Gm19345	Vwa3a
Tmprss3	Heyl
Gbp8	Pnpla1
Smim1	Slc4a3
Gm5741	Dsc2
Rdh9	Map3k6
Klra10	Tlr3
Scn2b	Lrrc3
Sgip1	Scn4b
Sorbs3	Rd3
Igtp	Gm16386
Spon2	Spin4
Olig3	Aebp1
C130074G19Rik	Lancl3
Amhr2	Pla2g4c
Gm1976	Gpr61
Pdzd9	Ednra
Bzrap1	Lrrc4
Hist2h3c2	Coro2b
Sox13	Rian
Vil1	Bmp2
Lefty1	Pdk4
Cxcl10	Dll1
Grip1	Pcdhb17
Nup210l	Fam186b
Gbp7	Aldh1l1
Gm5538	C430049B03Rik
Hbegf	Rslcan18
Gm10409	Kcnab1
Pih1d2	Fmod
Ifnz	Fam124b
Amy1	Fam132b
Dnm3	Il33
Rag1	Lrrc19
Adamts17	Vmn2r1
Lepr	Dusp9
Adcy5	Cep85l
Cbln3	Avpr1a
Slc4a1	Tbx19
Fam171a1	C1s2
Elovl2	Mgarp
Hs6st2	Rorc
Rag2	Fjx1
Alox8	Pdzk1
Prr18	Adam30
L1td1	Hemgn
Phyhip	Kcnk1
Csta1	Khdc1b
Gm11545	Slc9b2
Ccdc154	Slc26a10
Aldh3b2	Wdr16
BC037032	Angptl1
Pth1r	Zcchc12
Tmem102	Pnoc
Cct6b	Axl
Egflam	Islr
Rassf8	Foxa2
Coro6	Lhfp
Sult5a1	Htr2b
Nppa	Cct8l1
Lbx2	Syngr3
Zdhhc22	Tinagl1
Plb1	Ceacam18
S100a3	Entpd2
Gm10863	Fggy
Rdh1	Vegfc
Atp6v0d2	Gypa
Tgtp1	Efhd1
Gm3264	Gm6634
Evpl	Chmp4c
Apold1	Fbxw17
Hist1h2bb	Tmem51os1
Gbp5	Cd200r2
Syne1	Zfp964
Stk36	Zfp57
Ccdc150	Gm16793
Gm16897	C920021L13Rik
Gm4925	Morn1
Gm12185	Plcg2
Abcg5	Chad
Gbp6	Gm11166
Gbp4	Hnmt
Gm10872	Krt7
Hist1h2bn	Asphd2
Prss39	Gapdhs
Poln	Eif3j2
Gm12250	Tssk5
Myo16	Casp1
Lrig3	Serpinf1
Slfn14	Ccdc50
Eml1	Gm6981
Leprel2	D830030K20Rik
Mal2	Ly6c2
Zfp36l3	Npl
Tmprss7	Foxh1
Fut1	Prok2
Trim10	Gm5086
Pbld2	Ambp
Serpinc1	Stx19
Acot6	Gm4956
Slfnl1	Gm10658
B230312C02Rik	Kcnk7
Stmn4	Ppil6
Il17f	Cetn4
Rptoros	AU040972
Mettl21c	Rnf141
Fam167b	Elane
Cib3	Phf11b
Agrp	Bex1
Ddx4	Cdc42ep5
Cblc	Psca
Hist1h3a	Rrp1b
Hist1h4b	Lpp
Tex15	Gm6460
Cacna1b	Tnfrsf17
Cyp26b1	Gm4827
Hspb7	Ccl7
Gh	Cited1
Gbp2	Gm1045
Col5a1	Anxa2
Gbp10	Il27
Gm16796	Serpinb6b
Zfp786	Myo15
Zkscan16	Gm10416
Susd4	Pcp4
Serpinb1b	Dna2
C1ql3	Abhd15
Slc5a10	Bysl
Insrr	Lad1
Riiad1	Lyl1
Nr4a2	Prdx1
Hist2h2ac	Oxt
Hist1h4j	Ncapg
Ccdc57	Tal1
Wscd2	Zfp11
Gm4951	Zfp493
Cgn	Prss34
Ifng	Plk4
Klra22	Bend5
Rab36	Dscam
Iigp1	Ncf2
Gm6307	Cyp39a1
Hes3	Slc9a7
Gdf9	Snhg4
Ccdc74a	Hadh
Apoa2	Arid3a
Serpina3f	Ly6c1
Tspan9	Egr3
Olfr1396	Aifm2
Gbp11	Kif18a
Slain1os	Bfsp2
Aldh8a1	Zfp229
Cbln2	Galnt3
Podxl2	Irf4
Necab3	Snn
Gm4841	Sdc3
Xcl1	Gprc5a
Tnfsf14	Fam167a
Olfr56	Lrrc75a
Cort	Plek
Dact1	Mmp24
Baiap2l2	Trmt61a
Hist1h1a	Tnip3
Hist2h2bb	Hist1h2bg
Gnao1	Gpr141
Slc24a1	Kif13a
Lrrd1	Asph
Muc2	Sema6b
Gm5796	Adamts14
Phex	Ccbl2
Gm20139	Tmem41a
Aoc3	Slc26a2
Gfi1b	Otub2
Gm10804	Zfpm1
Hpca	Dyx1c1
Mpzl2	Cd38
Gm15446	Gm20878
Hist1h3f	Olfm1
Stard6	Rilpl2
Gm5512	Lima1
Hist1h3i	Kctd1
Col9a2	Fundc2
Pbld1	Pmp22
Hist1h2bl	Gp49a
Gm18853	Zfp808
Eif3j1	Stom
Hba-a1	H2-DMb2
	Plxnc1
	Shmt1
	Htr7
	Spi1
	Bcl2a1d
	Kif4
	Eno2
	Dapl1
	Rasd1
	Lphn2
	Sec16b
	Apex1
	Gm3604
	Chrm4
	Btla
	Itpripl2
	Dynlt1c
	Zfp324
	Skap2
	Chn2
	Mmp12
	Pfkfb3
	Cdca7l
	Fmnl2
	Akap17b
	Ift81
	Havcr2
	Gpr162
	Gsn
	Cyp51
	Hba-a2
	Itgav
	Tk1
	Timp2
	Atf3
	Fam135a
	Cdkn2c
	Card9
	Adm
	E2f8
	Nrm
	Susd1
	Il11
	Il1f9
	Cxcl12
	Ifitm1
	Ints2
	Sh3tc1
	Renbp
	Manea
	Alcam
	Gpx1
	D930048N14Rik
	Cd101
	Ap1m2
	Ptpn13
	Ltbp4
	D130020L05Rik
	Stxbp6
	Upb1
	Mdfic
	Mfsd2a
	Gzmk
	Gpr25
	AI429214
	Ankrd61
	Rhoq
	Cmss1
	Scd1
	Trdmt1
	Sptb
	Ifi204
	Igf2bp2
	Dusp6
	Mthfd1
	Pou4f1
	Dact3
	Rps4l
	Aldh1a1
	Blvrb
	Gna12
	Mrpl16
	Dennd5b
	Lgals9
	Ufsp1
	Lrp5
	Clec10a
	Bckdhb
	Ctsh
	Tead2
	Gm10767
	Zfp518b
	Mpzl1
	Espl1
	Snord17
	Ctsb
	Ifitm3
	Mefv
	Eml6
	Fam126a
	Rbm47
	Man1c1
	Inppl1
	Itpka
	Ppifos
	Emp3
	Wfikkn2
	R74862
	Metrnl
	Alox5ap
	Myo1e
	Mef2c
	Frrs1
	Plekhg3
	Prkcb
	Tspan4
	Jrk
	Timp3
	Trim30b
	Cdc25b
	Zfp27
	Bhlhe40
	Atp2a3
	Sdc4
	Ctsc
	Brdt
	Phf19
	Cd44
	Lrmp
	Ctsz
	Gm13290
	Btbd19
	Pwwp2b
	Tmem107
	Cd40
	Nudt17
	Ube2l6
	Fndc3b
	Tcf4
	Pgpep1
	Sorl1
	Ptpn4
	Gdf11
	Cd52
	Cep19
	Slc25a5
	Glipr1
	Mapk10
	Mid2
	G6pdx
	Dusp5
	Megf9
	Ndrg4
	Fam20a
	Gcnt7
	Kmo
	Clec11a
	Hoxa7
	Nfib
	Irf5
	Jag1
	Atg4c
	Ttn
	Rgs14
	Plxnd1
	Lpl
	Apip
	Cebpb
	Bmyc
	Slc15a4
	Sec24d
	Hcar2
	Psat1
	Ccdc30
	Csf2ra
	Ryr3
	Nlrc4
	BC037704
	Snx10
	Myo7a
	Nqo2
	Eppk1
	Themis2
	Fbln1
	Rnf122
	Cdk18
	Nme1
	Tbxas1
	Anxa9
	Frmd4a
	Gm12657
	Lmna
	Ccnd1
	Kcnh3
	Calhm2
	Flt3l
	Spata24
	Romo1
	Gad1
	Mgll
	Ass1
	Dock5
	Kcnb1
	Plxnb2
	Ptrf
	Ppfibp2
	Pkdcc
	Gcnt2
	Ndufaf6
	Fth1
	Tfap4
	Tnfsf12Tnfsf13
	Myo1f
	Tnfsf12
	Plekhh3
	Rap1gap2
	Mnda
	Entpd1
	Phtf1os
	Ppap2c
	Map3k9
	Ank3
	Rsad2
	Nusap1
	Galk1
	Gabarapl1
	Lyn
	Sirpb1b
	Ryr2
	Ticam1
	Rnf150
	Rnf152
	Fam196b
	Lap3
	Mtfp1
	Il1r1
	Lmln
	Napb
	Fam129c
	Angpt2
	Epsti1
	Insm2
	Tnfsf13
	Soat1
	Lrrc49
	Mtap7d3
	Slc29a4
	Maneal
	Tpmt
	Mst1
	Cd55
	Map2k6
	Cysltr2
	Atp5g1
	Evi5l
	Efhd2
	Kif22
	Gm8898
	Cd79a
	Xkrx
	Polr3h
	Col23a1
	Asb1
	Kcna2
	St6galnac6
	Acvrl1
	Tmtc2
	Itgb2
	Fbxo17
	Nrp1
	Tmc3
	Synj2
	Fam73b
	Acat1
	Sema4d
	Tmem141
	Tex9
	Cd83
	Pycard
	Gm5547
	Trmt2b
	Gga2
	Pcdhga10
	Spc24
	Nup37
	Ldlrad3
	Xxylt1
	Hdac11
	Emilin2
	Tesc
	Insl3
	Nradd
	Pitpnm2
	Myo1g
	Grn
	Gpr155
	Thsd4
	Mrpl51
	Tmcc3
	Trerf1
	Bcl2a1b
	Tlr6
	Psph
	Aspm
	Lonrf3
	Nrxn2
	Apbb1
	Nlrp1b
	Zbtb38
	Ptges
	Vwa5a
	Il12rb1
	St6galnac4
	Akap1
	Egln3
	Gngt2
	Ttyh2
	Tbc1d16
	Tns3
	Abi3
	Prdx4
	Ms4a3
	Blk
	Lgals1
	Vangl2
	Smpd3
	BC068157
	Fam212b
	Tmem218
	Clec12a
	Pnma1
	Myl4
	Dnaaf3
	Zcchc24
	Dusp22
	Fcgr3
	Tmem159
	Nuak2
	Mmachc
	Esam
	Nyap1
	Rasgrf2
	Slamf7
	Cd40lg
	Ptchd1
	Ispd
	Irak1bp1
	Zfp938
	Anxa5
	Eef2k
	Esd
	Rogdi
	Mmp11
	Srrd
	Gm2a
	Ell2
	Sestd1
	Cd48
	Med9
	Lipa
	Pigu
	Sema4f
	Itih4
	Hist1h4i
	Mcemp1
	Akap7
	Cenpn
	Acot10
	G0s2
	Plscr1
	Mob3b
	H3f3a
	Lgmn
	Tspan17
	Pmm1
	Idi1
	Adi1
	Jup
	Poc5
	Agl
	Tmsb15l
	Cacna2d1
	Osbpl6
	Myh10
	Itga9
	Fbln5
	B3gnt5
	Ppfia3
	Fam19a3
	Eltd1
	Arhgap6
	Zfp449
	Mertk
	Lrrk2
	Dhrs9
	Fam154b
	Cyb5r2
	Gas6
	Adam6a
	Syndig1l
	Zkscan4
	Nop16
	Mettl5
	Sod3
	C130050O18Rik
	Adora3
	Slc16a11
	Fcamr
	Ankrd53
	Kcne2
	Zmiz1
	Abcb6
	Gm12159
	Gtf3c3
	Aqp11
	Ybx3
	Ephx4
	Il17d
	Raph1
	Ap1s3
	Exoc4
	Nnat
	Mafa
	Ampd3
	Ceacam10
	Gpx2-ps1
	Dip2c
	Nme2
	Lrrc8c
	Olfr1444
	Bst1
	Plau
	Ppargc1a
	Prnp
	Wnk3
	Nutf2-ps1
	Tnf
	Tcn2
	Cep55
	Ltbr
	Tmsb4x
	Ogfrl1
	Hpgd
	Chchd10
	Fcer1g
	Gla
	Col4a2
	Gng12
	Rrp15
	Rnf144b
	Lyz1
	Pigg
	Uap1l1
	Pigyl
	Rpusd2
	Tpd52
	St3gal1
	Hpse
	Srm
	Aplp1
	Nudt15
	Zbtb37
	Rhof
	Bcl2l14
	Plat
	Emc9
	Man1a
	Rapgef3
	Rundc3a
	Bri3bp
	Mgst1
	Sh2b3
	Clec2i
	Arhgdib
	Mmp9
	Arl3
	Tle3
	Dpp7
	Ube2c
	Pcdhga3
	Cmc2
	Gm16548
	Cttnbp2nl
	Pou2f2
	Sptbn4
	Prkar2b
	Ppp1r3d
	Abcb4
	Aoah
	D130040H23Rik
	Ccdc64b
	BC051537
	Lzic
	Fam111a
	Fam46a
	Klhl14
	Plk2
	Ctbs
	Phyh
	Pcsk1
	Idh1
	Mad2l1
	Ltk
	Gsr
	LOC547349
	Sh3bp2
	Pdxk
	Ncald
	Palm
	Rasa4
	Adat2
	Casp4
	Acot11
	Acy1
	Gng10
	Esyt1
	Kank3
	Snrpg
	Sqstm1
	Cntln
	Rftn1
	Ppm1l
	Slc7a7
	Dut
	Dynlt1b
	Mms22l
	Zfp770
	Adcy9
	Mrpl4
	Apba1
	Plch2
	Gab1
	Pdss2
	Ect2
	Trim6
	Gli1
	Ccdc80
	Gls2
	Fhl1
	Coprs
	Peli3
	Cog5
	Clu
	Dpep2
	Myof
	Pcca
	Pglyrp1
	Arvcf
	Csrp2
	Dera
	Ctnna1
	Ehd1
	Cxcr1
	Mansc4
	Prob1
	Cela1
	Snrnp35
	Hrh2
	Smpdl3a
	Uchl3
	Serinc4
	Ehd4
	Ndufa4l2
	Ap1s1
	Reck
	Ptpre
	Kctd12b
	Dnal4
	Sod2
	Aurkb
	Mgst3
	Kctd17
	Vav3
	Eci1
	Smo
	Fv1
	Batf3
	Mcee
	Lrrc16a
	Tmem261
	Abcc4
	Phka1
	Spsb2
	Slc25a33
	Mnat1
	Zfp783
	Evi2a
	Krtcap2
	Hint3
	Gm13276
	Adam11
	Oas2
	Cxcr5
	Prps2
	Ggta1
	Shank3
	Ntng2
	Ucp2
	Mctp1
	Pif1
	Elovl6
	Ptgdr2
	Rnase4
	Ucp3
	Man2b2
	Dnajc12
	Gm2848
	Zfp446
	Mtus2
	Cldn5
	Dynll1
	Spin2c
[truncated: 421 more rows]
