# Supplementary material for: Lysine‐specific demethylase 1 deletion reshapes tumour microenvironment to overcome acquired resistance to anti‐programmed death 1 therapy in liver cancer
Source: Clin Transl Med. 2025 May 12;15(5):e70335. doi: 10.1002/ctm2.70335 (PMC12069797; doi:10.1002/ctm2.70335)
Supplement: Supplementary file 18 — Supporting Information [file CTM2-15-e70335-s016.xlsx]

## Sheet: Sheet1
Up(log2(fold_change)>=1.5)	Down(log2(fold_change)<=-1.5)
Mzb1	Mir130a
Igj	Mir494
Myl1	Mir452
Tnnt3	Avil
Tnni2	Csn3
Cd79a	Fosb
Tnnc2	Aldh1l2
Acta1	Fetub
Ptprcap	Car6
Mylpf	H2-Bl
Napsa	Mir24-2
Slpi	Trib3
Cd83	Tlx2
Gimap6	Slc6a9
Il4i1	Tmem74
Plcg2	Syt17
Sp110	Atp13a4
Cd37	Elf3
Rac2	Adh7
Syk	Chac1
Ifi27l2a	Igfbp4
Hvcn1	Ier3
B4galnt1	Atf3
Il21r	Mir30a
Gimap4	1700012B09Rik
Lbh	Eno1b
Prr5	Xlr
Ms4a4c	Mir10b
Dok3	Mtcl1
Ptp4a3	Gm9
Arhgap4	Gm11127
Coro1a	Dleu7
Ptprc	Mir103-2
Parvg	Rin1
Dcn	Sh3tc2
Hmha1	Mir18
Arhgap30	Hspa1b
Cd3g	C330024D21Rik
Sp100	Ano8
Hhex	Gprc5a
Lsp1	Enthd1
1-Sep	Errfi1
Was	Gpt2
Cd74	Steap1
Nfatc1	Usp43
Rpph1	Gm1045
Hmgn2	Etv4
Mndal	Cldn6
Cd48	Mir326
Itgal	Tnfrsf12a
Dock2	Samd5
Apoc1	Fgf15
Evi2b	Epha2
Epsti1	4930500J02Rik
Rpl29	Vegfa
Sp140	Slc25a43
Ly6c2	Arl10
Hbb-bt	Clstn3
H2-Q7	Spry4
H2-Q9	Mthfd2
Cd52	Gm2373
Cat	H2-Q1
Gngt2	Mkrn3
H2-Aa	Mir7-1
Rps18	Lonp1
Fam46c	Slc2a3
Snx20	Ank2
Sema4d	Asns
Rftn1	Gm2381
Anp32a	BC055324
H2-Eb1
Blnk
Ly9
H2-Ab1
Ablim1
Fli1
Cxcl12
Cd180
Irf8
Rps2
Cyfip2
Fxyd1
Tlr1
Trim34a
C3
Hcst
Samsn1
Ptpn22
Plac8
Slamf7
Mmp3
Lck
Il2rg
Stxbp2
Eif2s3y
Ak1
Vav1
Themis2
Lmo2
Map1lc3a
Inpp5d
Ptpn18
Fermt3
Rltpr
Samd9l
Fkbp11
Tm9sf2
Cd38
Cd72
Eno3
A630001G21Rik
Tmem176b
Evl
Zbp1
Lpxn
Trim30a
Btg2
Laptm5
Runx3
Unc93b1
Ugcg
Anxa6
Pycard
Ube2d1
Arl6ip1
Fam26f
Psmb9
Tmem176a
Hcls1
Ly86
Pik3ap1
Cfb
H2-K1
Sfrp2
Tacc1
Pglyrp1
Psmb8
Cd86
Ptpn7
Ifi203
Psen2
Phf11b
Lcn2
H2-DMa
Cd53
Slc43a3
Spn
Cxcr4
Ncf1
AB124611
15-Sep
Elmo1
Selplg
Nkg7
Celf2
Clec4e
Clu
H2-T23
Cd247
Cd40
H2-Q8
Ncf4
Sla
Cp
Tnfrsf4
Hp
Fabp4
Ms4a6b
S1pr3
Tnfaip8l2
Eif4e3
Ubb
Il18
H2-Q4
Trip12
Clec2d
Hba-a2
Serpina3g
Nrros
Arhgap27
Ccl5
Neurl3
Trp53inp1
Il10ra
Trp53i11
Tmsb4x
Hist3h2a
Tap1
Atp2a3
Abi3
Pld4
Slfn2
Bcl2a1d
H2-T22
H2-T9
Ifi47
Tmem229b
Kctd12
Rassf5
Irf7
Cyp4f18
Icam2
Scimp
Snn
Arhgap9
Gyg
Lst1
Gimap9
Map4k2
Insl3
Sdr39u1
Gpsm3
Ebi3
Lpl
Stat1
Csf2rb2
Gpr65
Rnaset2b
Ctsk
Glipr1
Abcg1
Cybb
Pde2a
Cbr1
Prkd2
Zfp362
Rab7l1
C1s1
Emb
Lrg1
Gpx3
Gstt2
Trim12c
Hbb-bs
Sap25
Cd44
Cotl1
Wipf1
Sepp1
Rilpl2
Nrep
Cd81
Fyn
Mmp9
Tifa
Nckap1l
Slfn1
2310001H17Rik
Hsd17b11
Ankrd23
Rassf2
Mgst1
Hsd11b1
Slfn5
Gbp7
Mcemp1
Flt3l
Mgll
Adck3
Ctsh
Vcam1
Gas6
Fxyd2
Casp1
Apobec3
Smarca2
Fgr
Saa3
Rnf130
Cxcl5
Ifitm1
Rpl3
Icam1
Igf1
Lrch1
Kif21b
Shisa5
Myl9
Il33
Spns2
Ms4a4d
Nedd9
Lcp2
Zmiz1
Cfp
Spata13
Grap
AI467606
Slc12a6
Cd200
Fyb
Sod3
Ctso
Csf2rb
Rtp4
Hdac1
Gm13157
Tmco4
Spi1
Man2b2
Ifit1
Gbp9
Srgn
Maf
Il1r2
Cxx1b
Gbp3
Trf
Acsf2
Cyth4
Helz2
C4b
Tnf
Ctsw
Irgm2
Glipr2
Fpr2
Ptpn6
Gpcpd1
Cnp
Pdlim4
Xbp1
Rab32
Plek
Car13
Fcgrt
Tspan7
Ltc4s
Cxx1c
Trpv2
Ms4a6c
Gse1
Gm12250
Tm6sf1
Slc25a53
Tuba4a
1100001G20Rik
Igtp
Rassf4
Cilp
Mmp2
Pecam1
Rab30
Serpina3n
Txndc16
Limd2
Ly6a
Ifit3
Lyz2
Cyp4v3
Aqp1
Tmem51
Mylk
Evi2a
Hck
Milr1
Gbp5
Rasgef1b
Rarres2
Cib2
Nfkbie
Thy1
Apoe
S1pr1
Cyb561a3
Mid1ip1
Stfa2l1
Glcci1
Irf5
Cd302
Ncf2
Fads1
Ppp3cc
Entpd1
Bcl2a1a
Gmfg
Pirb
Ptk2b
Sec11c
Sirpa
Tnnc1
4632428N05Rik
Map4k1
Brwd1
Gbp4
Irgm1
Acox3
Lpcat2
Cd33
Sh2d3c
Cd24a
Abca1
Bcl2a1b
Casp4
Pik3cd
AW112010
Gba2
Sh2b2
Filip1l
Npl
2810417H13Rik
Ikbke
Macrod1
Gm20257
H2-DMb1
Gja4
Slc43a2
Ccdc80
Vamp5
Cpxm1
Cd1d1
Plekhg2
Ccl22
Xcl1
Kctd17
Ift22
Slc2a6
Fabp5
Add3
Fmnl1
Abcd1
Abcc9
Pde4b
Fam102a
Lrpap1
Map3k5
Alas2
Zfpm1
Arhgap24
Gpr146
Bst1
Serpina3f
Rcn1
Scarb2
Scn1b
Tnfrsf21
Sipa1
Cdh11
Mfng
Rgs10
Mylip
Serping1
S100a8
Aif1
Clec4a1
Ifitm6
Lyn
Pml
Cerk
Clec4a3
Fmod
Cxx1a
Itgb2
Slc25a45
Rps6kb2
Dusp23
Sulf2
Gzmb
Ptger4
Notch1
Ubd
Gadd45b
Rps4l
Acyp2
Vamp1
Dmpk
Serp1
Lrch4
Tmem194b
Csf1r
Rsc1a1
Usp18
Mospd2
Slc25a23
Igsf6
Irf9
Il7r
Pygl
Nfatc2
Sh3bp2
Ifi205
Mbnl1
6-Sep
Fnbp1
Parp14
Cd300lg
Lfng
Dhx58
Fcgr2b
Ptdss1
Aldh3b1
Retnlg
Cebpa
Cyba
Tcn2
Igfbp7
S100a4
G0s2
Cyth1
Isg15
Cd84
Tmem63a
Myo1f
BC028528
Cd36
Ace
Actn2
Ccl11
Smap2
Gstm1
Tcf7
Acta2
Ppap2b
Mdfic
Neil1
Epas1
Xaf1
Ldhb
Hip1r
Mir682
Prex1
Mif4gd
Tmem80
Fstl1
Dse
Zfp36
Mxd4
Trex1
Pdlim2
Lox
Plgrkt
Tnfrsf1b
Trim21
Traf1
Slc2a4rg-ps
Zeb2os
Pltp
Gsap
Smpdl3a
Tcp11l2
Oasl2
Cldn5
2610035D17Rik
Antxr1
Col3a1
Mfap4
Cryab
Lat
Rtn2
Lgals3bp
2610528A11Rik
Csf3r
Cish
Fam212a
B2m
Gda
Dhx32
Rcn3
Txndc11
Slc31a2
Zfp943
Gng11
Trmt61b
Stk17b
Parp9
Txnip
Sox18
Zfp36l1
Actg2
Il1a
Hist1h2af
Coro7
Mknk2
Ctsc
Tapbpl
Sdc3
Gng2
Ghr
Kdm2b
Clec4n
Zc3h12a
Tnfrsf26
Tmem141
Dok2
Maged2
D930015E06Rik
Ttyh3
Mr1
Dapp1
Dennd4b
Smtnl2
Slc7a7
Cpne2
Rbmx
Lime1
Rhoj
Mical1
Pmepa1
Mpeg1
Mir32
Hspb6
Gm13889
Traf5
Smad1
Loxl1
Csad
1110054M08Rik
Sema7a
Igflr1
Ucp2
Trim7
Aoc3
Gmip
Snora78
Ap4s1
Tceal8
Dhdds
H2-Ke6
Dgka
Il1r1
Col1a2
Smim14
Nod1
Sesn1
Slamf8
Marcks
Cygb
Parp3
Angptl4
Bcl3
Gltscr1
Gm15421
Ppdpf
Ccr2
Ypel3
Ifngr1
Map3k8
Arid3a
1600014C10Rik
Snap29
Hdac10
Srp9
Ampd3
Tyrobp
S100a16
Bgn
Usp11
Ak3
Srl
S100a9
St6galnac2
Birc3
Sh3bgrl3
Tpm2
Ifit2
Rgs3
Slc37a2
Mtcp1
Dffa
Adcy7
2510002D24Rik
Ldb2
Malt1
Syvn1
Nrp1
Fam43a
Ctss
Tagln
Cox4i2
Rmrp
Prnd
Map3k1
Tmem38a
Cd274
Il18bp
Gm13212
Mettl23
Rhog
Gpx7
Ptger1
Ear2
Them6
Scd1
Akap13
Dnajc3
Mnda
Ssbp3
Plekhm3
Tmem86a
Cd82
Capza1
Mettl15
Pkig
Pf4
Ppapdc1b
Rbp1
Myzap
Cpeb3
Tcf4
Pim2
Sema4a
Hist2h4
Lcp1
Kcnk6
Frmd4b
Fuca2
Cox6a2
Tlr2
Lrrc25
4930523C07Rik
Aldh6a1
Cryl1
Alkbh4
Csk
AI607873
Atp6v1g2
P2rx7
Wfdc17
Tmem243
Tmem71
Ero1lb
Phtf1os
Lair1
Dll4
Ass1
Tnfaip8
Maml2
Trafd1
Pqlc3
Gm5483
Lsr
Tap2
Fchsd2
Gamt
F13a1
Rasa4
Tgtp1
Tgtp2
Mafb
Trp53
Ednrb
Cxcl3
Mgp
Tmem42
Postn
Rpl22l1
Oas3
Tmed8
Cd97
Rpl26
Osbpl7
Nnt
Tfeb
Gm5424
Pink1
Olfr99
Adamts2
Klhl17
Stoml1
Loxl2
Serpinb9
Plbd1
Nbl1
Atp5sl
Cyp26b1
Ptprj
Ube2l6
Tifab
Dnajb5
Il4ra
Gm2a
Dleu2
Ndufa4l2
Pced1b
H2-M3
Tmem86b
Gm12942
Olfm1
Gbp2
Adrb2
Cxcl14
Tagap
Pdcd4
Abhd17b
Oas1a
Fgfr1
BC029214
Sepw1
Irgq
Foxo1
Gpr56
Prss23
Bcl6
Jade2
Dtx3l
Klf2
Rab4b
Col1a1
Rogdi
Aoah
Zufsp
Impact
Zfp358
Tmem173
Tgfb1
Msra
Col12a1
Lgals9
Cdkn2c
Gm17066
